# Supplementary material for: Comparative Analysis of Runs of Homozygosity Islands in Indigenous and Commercial Chickens Revealed Candidate Loci for Disease Resistance and Production Traits
Source: Vet Med Sci. 2024 Dec 10;11(1):e70074. doi: 10.1002/vms3.70074 (PMC11629026; doi:10.1002/vms3.70074)
Supplement: Supplementary file 2 — Supporting Information [file VMS3-11-e70074-s004.xlsx]

## Sheet: Sheet1
Table S1. A summary of the characteristics of the different chicken populations studied.
Breed	Abbreviation	Sample Size	Average sequencing depth	Sampling location	Characters
Local
Isfahan	IFN	10	8.73	Esfahan	This breed typically weighs 1.5 kg at 9 months of age. They have either black or yellow beaks and red earlobes.
Mashhad	MHD	12	7.58	Mashhad	These birds weigh 1.70 kg at one year old. They have red earlobes and either black or yellow beaks. They are distinguished by their relatively long wattle.
Sari	SRY	11	8.17	Mazandaran	Chickens in this ecotype have an average body size and weigh approximately 1.70 kg at 11 months of age. They have a relatively long wattle
Shiraz	SYZ	7	8.39	Shiraz	This ecotype reaches a weight of 1.9 kg by 15 months of age. They have a relatively long comb and beak color can vary, ranging from green to yellow or black.
Tabriz	TBZ	10	7.35	Tabriz	This chicken typically exhibits black or white plumage, with a deep, medium-length body. Distinctive features include feathered legs, where the feathers grow outward. The annual egg production for this ecotype averages 80 eggs. By the end of their laying cycle, hens reach an average weight of 1.8 kg.
yazd	AZD	10	7.84	yazd	The body weight in this breed is average. They have red earlobes, a simple comb, and yellow beaks.
Zahedan	ZAH	14	7.9	Zahedan	The chickens of the Zahedan region, commonly known as "crawling chickens," are small in size with short legs. ZAH chickens typically weigh between 1.5 and 2 kg. These chickens are known for their egg-laying capabilities, producing an average of 120 eggs per year
Lari-Afghanestan	LR-AF	11	8.11	Mashhad	These gamecocks have similar characteristics to Pakistani and Iranian lari
Lari-Iran	LR-IR	14	8.24	Shiraz-Lar	The Lari ecotype, a heavy and combative breed, stands apart from other Iranian native chickens in both behavior and morphology. While both males and females share a similar body shape, they differ significantly in size and weight. Mature Lari chickens, at one year old, typically weigh between 3-4 kg.
Lari-Pakestan	LR-PK	7	8.05	Zabol	Pakistani fighting cocks are bred for their aggressive nature and possess physical characteristics that contribute to their fighting prowess. These include a strong skull and beak for powerful strikes, a muscular neck for increased strength and agility, a pronounced hump for added protection, and a small pea comb, which minimizes the risk of injury during combat.
Commercial
Arian	ARI	12	8.32	Babol Kenar	The Arian commercial line is based in Babol Kenar, a region located in the city of Sari. This meat line is a highly valuable genetic resource for broiler breeding in Iran. Its primary focus is on meat production, specifically achieving rapid growth rates.
WhiteLeghorn	WLH	11	8.9	Kerman	The White Leghorn is a purebred breed of chicken known for its high egg production and distinctive white plumage
Cornish	COR*	1	8.94	United Kingdom1	Cornish chickens are known for their incredibly fast growth rate. They can reach market weight (around 6-8 pounds) in just 6-8 weeks
Wild
Red Jungle Fowl	RJF	10	6.62	China and Thailand	They are the wild ancestors of our modern domestic chickens
1. https://www.ncbi.nlm.nih.gov/pubmed/25378104
* The Cornish breed was included only in the study of population structure because of its small sample size.
