# Supplementary material for: Comparative Analysis of Runs of Homozygosity Islands in Indigenous and Commercial Chickens Revealed Candidate Loci for Disease Resistance and Production Traits
Source: Vet Med Sci. 2024 Dec 10;11(1):e70074. doi: 10.1002/vms3.70074 (PMC11629026; doi:10.1002/vms3.70074)
Supplement: Supplementary file 4 — Supporting Information [file VMS3-11-e70074-s001.xlsx]

## Sheet: IFN
Table S3.List of the ROH islands detected in chicken populations.
POOL	No of chickens	CHR	BP1	BP2	KB	NSNP
S1	10	1	114948136	115053351	105.216	134
S2	10	2	11849994	11893604	43.611	1157
S3	10	2	21759785	22233248	473.464	66
S4	10	2	31146137	31256845	110.709	134
S5	10	2	32592157	32756798	164.642	90
S6	10	2	36269187	36375879	106.693	56
S7	10	2	142287686	142407231	119.546	83
S8	10	3	88512105	88887312	375.208	59
S9	10	5	2422916	2546972	124.057	2622
S10	10	5	2875177	2919713	44.537	838
S11	10	5	3335649	3383396	47.748	863
S12	10	5	3383608	3479850	96.243	1771
S13	10	5	3552205	3631347	79.143	1527
S14	10	5	3631572	3682638	51.067	975
S15	10	5	21672743	21789213	116.471	3870
S16	10	6	13223536	13244236	20.701	498
S17	10	6	13266759	13300320	33.562	726
S18	10	6	13300412	13342120	41.709	820
S19	10	7	6903852	7012628	108.777	2010
S20	10	7	7104605	7300005	195.401	3848
S21	10	7	7411439	7419243	7.805	148
S22	10	7	7419317	7655099	235.783	4411
S23	10	8	53274	206703	153.43	4459
S24	10	8	222100	320649	98.55	3003
S25	10	10	140247	267658	127.412	140
S26	10	11	2539721	2650119	110.399	1767
S27	10	11	19148232	19269721	121.49	2337
S28	10	12	1013625	1121243	107.619	19
S29	10	13	820567	897770	77.204	1508
S30	10	15	246070	296186	50.117	826
S31	10	15	296792	340533	43.742	848
S32	10	18	1837893	1970856	132.964	98
S33	10	18	7016541	7327139	310.599	66
S34	10	18	7328935	7638202	309.268	14
S35	10	18	10937380	10946719	9.34	154
S36	10	18	10957754	11031267	73.514	1439
S37	10	18	11031723	11036172	4.45	99
S38	10	18	11036401	11109685	73.285	1468
S39	10	18	11110610	11208127	97.518	1872
S40	10	19	2752159	2861017	108.859	48
S41	10	19	9078416	9163305	84.89	1779
S42	10	19	9644465	9803047	158.583	3315
S43	10	20	174266	241701	67.436	1368
S44	10	20	13975594	14117932	142.339	2627
S45	10	20	14118148	14214257	96.11	1808
S46	10	21	160880	270757	109.878	787
S47	10	22	22422	338689	316.268	9070
S48	10	22	338983	427782	88.8	2453
S49	10	22	488559	604025	115.467	3371
S50	10	22	704408	750210	45.803	1234
S51	10	22	750314	894557	144.244	4287
S52	10	22	894699	1103539	208.841	6062
S53	10	22	2586191	2647383	61.193	1377
S54	10	22	2648974	2751556	102.583	2123
S55	10	26	1137656	1242874	105.219	78
S56	10	26	4759118	4952678	193.561	31
S57	10	28	1301684	1421244	119.561	118
S58	10	28	4428911	4537133	108.223	1972
S59	10	28	4537482	4709876	172.395	2769
S60	9	1	24370913	24597525	226.613	22
S61	9	1	54157788	54553658	395.871	20
S62	9	1	73955939	74027566	71.628	1224
S63	9	1	74028015	74094240	66.226	1220
S64	9	1	113292277	113434049	141.773	347
S65	9	2	32787634	33080186	292.553	129
S66	9	2	86627708	86637399	9.692	122
S67	9	2	86637585	86690049	52.465	1346
S68	9	2	86783311	86835293	51.983	1324
S69	9	2	119569826	119590994	21.169	476
S70	9	2	119599590	119600103	0.514	25
S71	9	2	135075897	135719957	644.061	54
S72	9	3	1734360	1790082	55.723	1235
S73	9	3	1904755	1932993	28.239	545
S74	9	3	83906378	83946469	40.092	1186
S75	9	3	99569565	99702216	132.652	34
S76	9	4	95429	125311	29.883	687
S77	9	5	2799656	2806073	6.418	133
S78	9	5	2919991	2963409	43.419	889
S79	9	5	2963599	3022522	58.924	1160
S80	9	5	3022615	3031625	9.011	228
S81	9	5	3031727	3126377	94.651	2763
S82	9	5	3277007	3335564	58.558	1179
S83	9	5	3738821	3959669	220.849	4902
S84	9	5	32116443	32204469	88.027	2256
S85	9	6	18008198	18024952	16.755	649
S86	9	7	6810695	6841166	30.472	654
S87	9	7	6841962	6864382	22.421	491
S88	9	7	35988542	36214988	226.447	5314
S89	9	8	338952	350187	11.236	363
S90	9	8	8649936	8766203	116.268	1009
S91	9	8	9022521	9133375	110.855	2679
S92	9	8	28606695	28646353	39.659	833
S93	9	11	2781316	2808159	26.844	466
S94	9	11	2965002	3112923	147.922	2473
S95	9	13	798695	801231	2.537	57
S96	9	15	121	159354	159.234	3020
S97	9	15	12479868	12580900	101.033	2200
S98	9	17	10287537	10351749	64.213	1253
S99	9	19	9018573	9057908	39.336	947
S100	9	19	9803353	9821604	18.252	379
S101	9	20	114550	174068	59.519	1207
S102	9	20	1435514	1538078	102.565	187
S103	9	20	13800193	13962037	161.845	3336
S104	9	20	13962289	13971189	8.901	162
S105	9	22	462588	469299	6.712	187
S106	9	23	5557132	5599959	42.828	666
S107	9	23	5600980	5661085	60.106	928
S108	9	25	1736346	2072844	336.499	42
S109	9	26	86076	119150	33.075	629
S110	9	27	915595	1042787	127.193	149
S111	9	27	5042635	5061292	18.658	283
S112	8	1	24870752	24995720	124.969	37
S113	8	1	74501927	74519154	17.228	348
S114	8	1	74520657	74613894	93.238	1538
S115	8	1	100339781	100437292	97.512	359
S116	8	1	122107146	122203657	96.512	53
S117	8	1	147784745	147824979	40.235	1177
S118	8	1	147848637	147889236	40.6	1137
S119	8	2	51370201	51461406	91.206	1888
S120	8	2	82446378	82559618	113.241	2940
S121	8	2	86191144	86282464	91.321	2507
S122	8	2	86698510	86783181	84.672	2122
S123	8	2	142823055	142824909	1.855	40
S124	8	3	1180301	1273591	93.291	2562
S125	8	3	1820341	1848319	27.979	494
S126	8	3	2035432	2164618	129.187	2649
S127	8	3	83961318	84042387	81.07	2306
S128	8	4	41298464	41312527	14.064	385
S129	8	4	42453357	42454181	0.825	30
S130	8	4	42454219	42539440	85.222	2660
S131	8	4	54650893	55033822	382.93	69
S132	8	4	71068263	71241661	173.399	4548
S133	8	5	3164442	3173480	9.039	154
S134	8	5	32032810	32106622	73.813	2133
S135	8	5	40965246	40983797	18.552	506
S136	8	5	46808365	47744054	935.69	16
S137	8	5	59435524	59544285	108.762	2881
S138	8	7	5661979	5849333	187.355	17
S139	8	8	216416	219274	2.859	95
S140	8	8	9759665	9832737	73.073	1415
S141	8	8	9832832	9855038	22.207	443
S142	8	10	19728805	19824342	95.538	2296
S143	8	13	699603	771327	71.725	1480
S144	8	13	16338058	16457040	118.983	73
S145	8	13	16541726	16694710	152.985	78
S146	8	13	17573587	17582284	8.698	226
S147	8	13	17582571	17713811	131.241	2796
S148	8	17	10146524	10283434	136.911	2630
S149	8	17	10283526	10284252	0.727	21
S150	8	21	130210	133226	3.017	82
S151	8	22	2333249	2390742	57.494	1521
S152	8	22	2391167	2426840	35.674	903
S153	8	23	5516608	5547023	30.416	518
S154	8	26	177954	237954	60.001	1113
S155	7	1	75864265	75951255	86.991	316
S156	7	1	147727522	147784651	57.13	1673
S157	7	1	147892435	147895158	2.724	59
S158	7	1	147919115	147951160	32.046	876
S159	7	1	147975145	148016564	41.42	1240
S160	7	1	159783853	159806328	22.476	599
S161	7	1	159808533	159917629	109.097	2737
S162	7	1	160947108	161105141	158.034	127
S163	7	1	190060676	190145664	84.989	2825
S164	7	2	12071589	12126625	55.037	1650
S165	7	2	52471425	52489618	18.194	357
S166	7	2	73714404	73799286	84.883	2330
S167	7	2	86334349	86352330	17.982	453
S168	7	2	86352387	86429193	76.807	2052
S169	7	2	86914191	86936745	22.555	576
S170	7	2	119602684	119706111	103.428	16
S171	7	2	142743516	142803406	59.891	1765
S172	7	2	142971734	142971734	0.001	1
S173	7	2	142971998	142971998	0.001	1
S174	7	2	143015702	143067601	51.9	1545
S175	7	3	2164691	2170238	5.548	93
S176	7	3	2241322	2297451	56.13	1237
S177	7	3	2297654	2376021	78.368	1548
S178	7	3	2548038	2582678	34.641	679
S179	7	3	56289460	56292966	3.507	5
S180	7	3	56312460	56317585	5.126	8
S181	7	3	56333040	56389750	56.711	14
S182	7	3	72972551	72975179	2.629	66
S183	7	3	83692850	83715174	22.325	655
S184	7	3	83717601	83744537	26.937	800
S185	7	3	83744868	83781352	36.485	1072
S186	7	3	102199987	102291303	91.317	2740
S187	7	4	27053822	27061614	7.793	178
S188	7	5	2573190	2603462	30.273	654
S189	7	5	2603689	2626993	23.305	429
S190	7	5	2627154	2677280	50.127	1197
S191	7	5	3517058	3517058	0.001	1
S192	7	5	3517277	3519934	2.658	78
S193	7	5	3547661	3551379	3.719	91
S194	7	5	21862461	21871967	9.507	316
S195	7	5	31649317	31665950	16.634	551
S196	7	5	31666127	31698975	32.849	1066
S197	7	5	31732354	31763467	31.114	832
S198	7	6	8690258	8794470	104.213	370
S199	7	7	8135523	8138243	2.721	66
S200	7	7	8138364	8176326	37.963	887
S201	7	7	24235080	24366080	131.001	4081
S202	7	8	9137875	9184601	46.727	1104
S203	7	8	9184820	9244415	59.596	1487
S204	7	8	10157514	10307407	149.894	2604
S205	7	8	10576506	10620278	43.773	781
S206	7	8	10872478	10970571	98.094	1828
S207	7	8	14588559	14596539	7.981	199
S208	7	9	9009814	9102928	93.115	3160
S209	7	10	15569552	15653638	84.087	2522
S210	7	11	2685092	2689794	4.703	127
S211	7	11	19112419	19139797	27.379	646
S212	7	12	19609121	19710491	101.371	2246
S213	7	20	104782	113761	8.98	123
S214	7	24	3308	112441	109.134	2466

## Sheet: ZAH
POOL	No of chickens	CHR	BP1	BP2	KB	NSNP
S52	14	24	3308	112441	109.134	2466
S46	14	22	22518	289318	266.801	7686
S20	14	8	53274	206703	153.43	4459
S43	14	21	66935	105974	39.04	867
S44	14	21	133427	166496	33.07	636
S22	14	10	136373	264401	128.029	106
S45	14	21	170766	268723	97.958	548
S21	14	8	222100	350326	128.227	3938
S29	14	15	302462	395329	92.868	1942
S30	14	15	395385	400206	4.822	65
S47	14	22	473250	575329	102.08	3005
S48	14	22	702560	746793	44.234	1164
S49	14	22	746940	777436	30.497	938
S50	14	22	777510	973444	195.935	5741
S51	14	22	989878	1050791	60.914	1977
S27	14	12	1011713	1123309	111.597	108
S54	14	28	1306959	1411141	104.183	28
S38	14	20	1436175	1536788	100.614	112
S31	14	18	1838312	1970617	132.306	77
S23	14	11	2532714	2611734	79.021	1260
S24	14	11	2808591	2972471	163.881	2790
S14	14	5	2919991	3031664	111.674	2287
S25	14	11	2973891	3069941	96.051	1647
S15	14	5	3031801	3037302	5.502	115
S16	14	5	3038158	3115026	76.869	2112
S26	14	11	3150147	3316534	166.388	3136
S17	14	5	3573488	3682638	109.151	2088
S18	14	5	3719462	3738740	19.279	421
S19	14	5	3738838	3860154	121.317	2417
S53	14	26	4758714	4952678	193.965	45
S32	14	18	7016738	7327691	310.954	69
S33	14	18	7327815	7327997	0.183	8
S36	14	19	9078689	9110424	31.736	701
S37	14	19	9663412	9803047	139.636	2891
S34	14	18	10957806	11085729	127.924	2561
S35	14	18	11087272	11115606	28.335	546
S39	14	20	13975594	14019500	43.907	751
S40	14	20	14020051	14063742	43.692	744
S41	14	20	14063959	14117932	53.974	1121
S42	14	20	14119604	14235788	116.185	2248
S28	14	13	17597027	17693165	96.139	2063
S7	14	2	21757636	22232390	474.755	105
S8	14	2	32591600	32756351	164.752	83
S9	14	2	32795146	33118969	323.824	54
S10	14	2	36269154	36375791	106.638	54
S1	14	1	74029535	74066711	37.177	680
S2	14	1	113299038	113303191	4.154	61
S3	14	1	113428943	113428951	0.009	2
S11	14	2	119602502	119708783	106.282	86
S12	14	2	120241849	120377214	135.366	292
S13	14	2	142288404	142406601	118.198	54
S4	14	1	159191861	159226077	34.217	687
S5	14	1	159948789	160091967	143.179	3856
S6	14	1	161007102	161105608	98.507	35
S75	13	4	99406	138834	39.429	857
S87	13	8	496506	607580	111.075	4078
S89	13	13	695401	758564	63.164	1306
S90	13	13	852112	918702	66.591	1174
S99	13	26	1141425	1239368	97.944	6
S69	13	3	1847634	1852179	4.546	84
S70	13	3	1865195	1878015	12.821	226
S76	13	5	2545970	2546984	1.015	32
S77	13	5	2547153	2570443	23.291	519
S97	13	22	2632548	2649417	16.87	424
S94	13	19	2752276	2860957	108.682	39
S78	13	5	2881217	2919744	38.528	755
S88	13	11	3092176	3121590	29.415	525
S79	13	5	3117458	3140857	23.4	915
S80	13	5	3292355	3381552	89.198	1715
S100	13	28	4481644	4615781	134.138	2339
S91	13	17	5260217	5409401	149.185	45
S98	13	23	5607835	5665505	57.671	907
S86	13	7	7553630	7656181	102.552	1957
S85	13	6	8688577	8788857	100.281	243
S92	13	17	10283602	10324403	40.802	809
S93	13	18	10934992	10935129	0.138	4
S95	13	20	13872191	13874700	2.51	66
S96	13	20	13875433	13971189	95.757	1910
S55	13	1	17499253	17578957	79.705	2043
S67	13	2	31141751	31256845	115.095	226
S81	13	5	40889266	40964388	75.123	2207
S82	13	5	40976497	40990754	14.258	388
S83	13	5	41135637	41160070	24.434	764
S56	13	1	41704636	41741034	36.399	837
S57	13	1	41741821	41745729	3.909	67
S58	13	1	42465319	42541109	75.791	1952
S84	13	5	59436818	59531872	95.055	2487
S71	13	3	69288905	69361654	72.75	2106
S72	13	3	69362019	69388858	26.84	868
S73	13	3	70716579	70803169	86.591	2720
S59	13	1	74067553	74094188	26.636	493
S60	13	1	74094374	74141086	46.713	913
S74	13	3	88511600	88886030	374.431	44
S68	13	2	118379956	118384155	4.2	65
S61	13	1	159766312	159808455	42.144	1156
S62	13	1	159808494	159910017	101.524	2552
S63	13	1	160112997	160135448	22.452	627
S64	13	1	160135556	160274527	138.972	3679
S65	13	1	160274583	160304663	30.081	886
S66	13	1	160304820	160339844	35.025	953
S139	12	22	290485	389590	99.106	2765
S132	12	13	760032	820015	59.984	1283
S133	12	13	820305	821483	1.179	25
S143	12	27	909106	1038778	129.673	168
S113	12	3	1859889	1865122	5.234	146
S114	12	3	2015617	2114473	98.857	1966
S119	12	5	2573216	2593377	20.162	397
S120	12	5	2594404	2603462	9.059	228
S121	12	5	2603613	2603613	0.001	1
S122	12	5	2627171	2677249	50.079	1193
S131	12	11	2685219	2781015	95.797	1725
S123	12	5	3383114	3447693	64.58	1213
S124	12	5	3447958	3514569	66.612	1132
S140	12	23	5505732	5513732	8.001	142
S141	12	23	5516608	5590762	74.155	1165
S142	12	23	5590994	5599959	8.966	154
S129	12	7	6923008	7004397	81.39	1557
S137	12	18	7328249	7328667	0.419	15
S138	12	19	9882540	9905856	23.317	532
S135	12	17	10168242	10283259	115.018	2235
S136	12	17	10283434	10283434	0.001	1
S128	12	6	13237809	13333913	96.105	2083
S117	12	4	15390860	15475567	84.708	2548
S134	12	13	16541772	16694794	153.023	80
S130	12	10	19719027	19818810	99.784	2378
S118	12	4	27004083	27027611	23.529	649
S125	12	5	41024695	41029645	4.951	157
S126	12	5	41273062	41321975	48.914	1336
S127	12	5	46807458	47744021	936.564	44
S115	12	3	68545881	68634133	88.253	2685
S116	12	3	69390002	69398213	8.212	249
S101	12	1	74501838	74529055	27.218	557
S102	12	1	74529167	74613935	84.769	1364
S103	12	1	75835183	75956160	120.978	1192
S111	12	2	82369880	82382062	12.183	266
S104	12	1	115725630	115821572	95.943	3147
S112	12	2	118352927	118371778	18.852	563
S105	12	1	159430587	159446835	16.249	481
S106	12	1	159447730	159448360	0.631	21
S107	12	1	160112603	160112774	0.172	4
S108	12	1	160339900	160345676	5.777	123
S109	12	1	160940399	160981191	40.793	351
S110	12	1	190111781	190144789	33.009	1071
S154	11	2	39912	140739	100.828	2432
S183	11	15	83111	159354	76.244	1398
S189	11	21	124762	130312	5.551	134
S155	11	2	140786	147663	6.878	213
S184	11	15	159513	184778	25.266	496
S182	11	9	385386	469127	83.742	26
S188	11	20	991714	1145382	153.669	33
S192	11	27	1039074	1040749	1.676	59
S167	11	3	2114537	2147985	33.449	714
S168	11	3	2148274	2164604	16.331	350
S169	11	3	2286726	2297497	10.772	248
S173	11	5	2571890	2572274	0.385	7
S190	11	22	2585841	2596925	11.085	271
S191	11	22	2596998	2608902	11.905	234
S185	11	15	2981586	2997354	15.769	407
S186	11	15	3210880	3292976	82.097	2789
S174	11	5	3252308	3276901	24.594	450
S175	11	5	3869066	3887324	18.259	459
S176	11	5	3887378	3914240	26.863	714
S170	11	3	6656743	6744579	87.837	2920
S177	11	7	6705512	6811469	105.958	2331
S178	11	7	7447227	7471608	24.382	454
S179	11	7	7471868	7553030	81.163	1527
S180	11	7	8027736	8133757	106.022	2646
S181	11	7	8138341	8220288	81.948	1947
S187	11	19	9392676	9479187	86.512	1977
S156	11	2	11848164	11953743	105.58	3010
S144	11	1	24870752	24994841	124.09	7
S171	11	4	26972111	26977829	5.719	140
S145	11	1	41745957	41760437	14.481	350
S146	11	1	41760589	41809990	49.402	1133
S172	11	4	54651396	55034283	382.888	57
S157	11	2	70626014	70629400	3.387	100
S158	11	2	73706547	73809714	103.168	2793
S159	11	2	82343117	82352049	8.933	228
S160	11	2	82352159	82369797	17.639	427
S161	11	2	82391218	82445889	54.672	1472
S162	11	2	82446060	82493857	47.798	1208
S163	11	2	82807784	82838994	31.211	963
S164	11	2	88013073	88073869	60.797	2117
S165	11	2	88080470	88098816	18.347	558
S147	11	1	135645218	135750800	105.583	199
S166	11	2	143231786	143329336	97.551	2970
S148	11	1	156253912	156362269	108.358	3619
S149	11	1	156419540	156479747	60.208	1850
S150	11	1	159448442	159491345	42.904	1282
S151	11	1	159939166	159944956	5.791	159
S152	11	1	160415277	160418755	3.479	98
S153	11	1	160419095	160439930	20.836	651
S202	10	2	159517	197412	37.896	916
S241	10	20	161537	219780	58.244	1140
S243	10	22	389778	446387	56.61	1549
S239	10	14	455628	500831	45.204	1194
S244	10	22	456085	471758	15.674	457
S245	10	22	657644	701623	43.98	1231
S233	10	8	707348	716503	9.156	372
S242	10	20	1145508	1410526	265.019	31
S246	10	25	1736513	2073133	336.621	44
S213	10	3	1756960	1819483	62.524	1360
S236	10	11	2679711	2680276	0.566	26
S237	10	11	2680343	2683207	2.865	50
S221	10	5	3926889	3959587	32.699	817
S227	10	7	7012971	7026436	13.466	309
S228	10	7	7027892	7098709	70.818	1498
S229	10	7	7098791	7132349	33.559	627
S230	10	7	7190780	7229202	38.423	778
S231	10	7	7421117	7445588	24.472	431
S225	10	6	9871829	9981157	109.329	22
S240	10	14	10701653	10784424	82.772	2883
S226	10	6	13139913	13162627	22.715	628
S217	10	4	15376633	15380189	3.557	107
S234	10	8	15967444	15971765	4.322	144
S235	10	8	16015359	16035315	19.957	685
S218	10	4	18319294	18446858	127.565	2189
S232	10	7	18555117	18646079	90.963	3253
S238	10	11	19245538	19286788	41.251	950
S222	10	5	21708891	21851527	142.637	4576
S219	10	4	21872990	21882473	9.484	332
S203	10	2	26505766	26545874	40.109	1304
S220	10	4	27098688	27119502	20.815	556
S223	10	5	30193507	30223562	30.056	794
S224	10	5	30289087	30345521	56.435	1479
S214	10	3	56196502	56310128	113.627	47
S204	10	2	70556815	70558026	1.212	33
S193	10	1	75050378	75100145	49.768	769
S194	10	1	75283727	75374344	90.618	1975
S205	10	2	82850678	82962273	111.596	3287
S206	10	2	86791608	86835295	43.688	1129
S207	10	2	88120234	88145465	25.232	849
S208	10	2	92304903	92330962	26.06	781
S215	10	3	99569925	99702061	132.137	15
S195	10	1	100341299	100435529	94.231	265
S216	10	3	110259973	110292061	32.089	1003
S196	10	1	114955216	115053899	98.684	35
S197	10	1	117082465	117150892	68.428	2363
S209	10	2	118677429	118726098	48.67	1155
S210	10	2	119599590	119599609	0.02	2
S198	10	1	122106691	122204079	97.389	67
S211	10	2	143012400	143092448	80.049	2449
S212	10	2	143092555	143126337	33.783	1036
S199	10	1	147501949	147522903	20.955	594
S200	10	1	158409893	158429782	19.89	488
S201	10	1	158622983	158705305	82.323	1958

## Sheet: SRY
POOL	No of chickens	CHR	BP1	BP2	KB	NSNP
S22	11	5	46807393	47744227	936.835	61
S5	11	2	21757928	22232539	474.612	100
S14	11	3	88512105	88885926	373.822	21
S15	11	4	54678018	55034283	356.266	56
S31	11	18	7016737	7327967	311.231	80
S33	11	18	7328553	7638202	309.65	23
S8	11	2	32791452	33080725	289.274	75
S51	11	22	706905	969140	262.236	7633
S7	11	2	32591290	32756784	165.495	110
S24	11	7	36059006	36201583	142.578	3392
S3	11	1	113292593	113434027	141.435	334
S30	11	18	1837447	1970562	133.116	105
S19	11	5	3381664	3514500	132.837	2379
S26	11	10	139969	270425	130.457	268
S34	11	18	11031703	11155810	124.108	2522
S45	11	20	14119530	14242190	122.661	2330
S28	11	11	19148246	19268281	120.036	2300
S10	11	2	142288619	142407375	118.757	64
S54	11	28	1302698	1421353	118.656	85
S55	11	28	4537482	4654148	116.667	1919
S50	11	22	493436	604143	110.708	3260
S6	11	2	31146339	31255240	108.902	78
S9	11	2	36269154	36375734	106.581	51
S11	11	3	1904755	2010915	106.161	2244
S47	11	22	137838	240494	102.657	3096
S52	11	22	969280	1065995	96.716	2996
S23	11	7	6919604	7012779	93.176	1719
S4	11	1	135642266	135733516	91.251	131
S18	11	5	3294582	3381588	87.007	1683
S53	11	22	1071682	1154302	82.621	1949
S21	11	5	21758001	21840503	82.503	2606
S41	11	20	116299	194335	78.037	1607
S49	11	22	332989	409705	76.717	2074
S2	11	1	41803810	41879892	76.083	1782
S35	11	19	9087910	9163305	75.396	1547
S20	11	5	3606919	3676744	69.826	1340
S17	11	5	2963689	3031625	67.937	1390
S13	11	3	2036179	2101348	65.17	1284
S38	11	19	9741034	9803047	62.014	1239
S40	11	19	9822279	9881877	59.599	1167
S25	11	8	9070830	9126119	55.29	1373
S43	11	20	14062303	14114946	52.644	1071
S46	11	22	89243	137758	48.516	1310
S36	11	19	9669354	9717111	47.758	990
S16	11	5	2919991	2963294	43.304	885
S48	11	22	290485	332916	42.432	1191
S29	11	15	260107	295381	35.275	593
S27	11	11	2532382	2563346	30.965	528
S37	11	19	9717339	9740813	23.475	508
S39	11	19	9804541	9821947	17.407	380
S1	11	1	41746769	41755192	8.424	188
S44	11	20	14115134	14118430	3.297	72
S42	11	20	14059792	14061606	1.815	29
S12	11	3	2026459	2027774	1.316	29
S32	11	18	7328250	7328449	0.2	5
S103	10	25	1736892	2072844	335.953	25
S68	10	3	56320761	56476770	156.01	58
S82	10	8	222146	351362	129.217	3974
S90	10	13	16338163	16456200	118.038	39
S98	10	21	160880	277326	116.447	911
S105	10	28	4427347	4536557	109.211	2006
S102	10	23	5601864	5711020	109.157	1668
S85	10	12	1013815	1121243	107.429	16
S80	10	7	7193506	7300217	106.712	2017
S104	10	26	1137472	1242457	104.986	74
S91	10	15	20994	125760	104.767	2143
S60	10	1	114949302	115053110	103.809	87
S97	10	20	1437683	1536548	98.866	44
S70	10	5	2423330	2521859	98.53	2030
S73	10	5	3763703	3860154	96.452	1946
S93	10	15	159523	243043	83.521	1408
S84	10	11	3187245	3268605	81.361	1535
S69	10	3	83824635	83900444	75.81	2016
S71	10	5	2806143	2875022	68.88	1353
S58	10	1	74031770	74094052	62.283	1147
S89	10	13	866756	918702	51.947	969
S74	10	5	41025043	41075288	50.246	1470
S88	10	13	820550	866239	45.69	920
S83	10	8	12093749	12139058	45.31	1272
S64	10	2	82509879	82554601	44.723	1185
S72	10	5	2876787	2919713	42.927	832
S76	10	6	13266759	13306315	39.557	834
S81	10	7	7509246	7546569	37.324	719
S75	10	5	41075434	41111659	36.226	1211
S95	10	15	306223	340533	34.311	707
S92	10	15	126230	159341	33.112	624
S62	10	1	141280082	141309168	29.087	836
S61	10	1	141252196	141279877	27.682	765
S86	10	13	772441	798442	26.002	562
S59	10	1	74094503	74116334	21.832	393
S87	10	13	798695	820015	21.321	464
S99	10	22	427782	447487	19.706	558
S65	10	2	82554678	82573755	19.078	502
S101	10	22	2650840	2664641	13.802	316
S100	10	22	473250	486154	12.905	413
S96	10	18	10935963	10946719	10.757	180
S79	10	7	7015820	7026436	10.617	242
S94	10	15	296601	306078	9.478	142
S66	10	2	82573972	82583322	9.351	268
S67	10	3	1870489	1878000	7.512	129
S77	10	6	13306472	13313021	6.55	128
S57	10	1	41914496	41920120	5.625	137
S63	10	2	32785857	32790057	4.201	80
S78	10	7	7012971	7015643	2.673	62
S56	10	1	41742238	41744198	1.961	39
S147	9	26	4759026	4955899	196.874	134
S134	9	13	17572926	17702475	129.55	2875
S148	9	27	914762	1038383	123.622	54
S106	9	1	75835183	75951382	116.2	1032
S150	9	27	5073007	5183676	110.67	1975
S146	9	24	3232	112390	109.159	2467
S109	9	1	161002649	161105510	102.862	34
S112	9	2	81742432	81844648	102.217	103
S124	9	6	8695115	8794470	99.356	212
S107	9	1	100341540	100435009	93.47	244
S139	9	20	13883688	13971054	87.367	1744
S111	9	2	53762321	53838125	75.805	1323
S123	9	5	59425283	59500778	75.496	1932
S142	9	22	2558345	2627326	68.982	1582
S130	9	10	5397562	5461811	64.25	1979
S113	9	2	82587594	82648609	61.016	1865
S132	9	11	18708851	18766369	57.519	1392
S128	9	7	7098791	7155582	56.792	1159
S133	9	11	19090594	19147374	56.781	1325
S127	9	7	6734469	6781601	47.133	1014
S135	9	17	10324464	10369936	45.473	865
S125	9	6	13158453	13200776	42.324	1273
S143	9	23	5545431	5587641	42.211	648
S129	9	7	7155877	7193341	37.465	770
S114	9	3	1756960	1793263	36.304	791
S149	9	27	5043890	5072808	28.919	438
S136	9	18	152388	180504	28.117	675
S117	9	3	83900580	83927521	26.942	804
S126	9	6	13219966	13238588	18.623	421
S121	9	5	31655802	31668588	12.787	396
S118	9	3	83927635	83939348	11.714	349
S144	9	23	5588132	5599840	11.709	190
S131	9	11	2511072	2521980	10.909	174
S119	9	4	18161167	18171363	10.197	191
S140	9	22	462588	471435	8.848	266
S110	9	2	53745606	53753715	8.11	203
S108	9	1	126582662	126589348	6.687	205
S122	9	5	32176181	32182563	6.383	221
S115	9	3	56477470	56482810	5.341	73
S120	9	5	3516877	3519840	2.964	90
S116	9	3	83589145	83590717	1.573	59
S137	9	20	278604	279506	0.903	19
S138	9	20	13800327	13800912	0.586	23
S141	9	22	1163922	1164411	0.49	13
S145	9	23	5600168	5600477	0.31	4
S169	8	2	135075769	135720003	644.235	62
S210	8	13	16541584	16692846	151.263	17
S189	8	6	20295029	20434683	139.655	4668
S180	8	4	18350694	18481799	131.106	2249
S171	8	3	60819659	60941366	121.708	3713
S194	8	8	8650012	8766249	116.238	1007
S214	8	17	10168242	10283434	115.193	2240
S176	8	3	83961318	84074682	113.365	3258
S215	8	19	2752628	2861466	108.839	41
S161	8	2	51370517	51467103	96.587	2010
S203	8	8	28641815	28735509	93.695	1875
S201	8	8	10576185	10665891	89.707	1711
S204	8	9	383783	471683	87.901	110
S193	8	8	38473	124933	86.461	2389
S184	8	5	30254731	30338398	83.668	2363
S211	8	14	47054	127881	80.828	1639
S183	8	5	30165024	30233161	68.138	1863
S209	8	13	706987	771546	64.56	1339
S195	8	8	9505082	9567912	62.831	1350
S160	8	1	190147355	190209708	62.354	2299
S192	8	7	7041761	7098709	56.949	1217
S191	8	6	20492313	20545923	53.611	1716
S198	8	8	9834877	9888239	53.363	1005
S190	8	6	20439127	20492237	53.111	1711
S216	8	20	280795	332798	52.004	1319
S181	8	5	2627187	2677944	50.758	1202
S165	8	2	86764110	86805790	41.681	1057
S199	8	8	10179647	10220403	40.757	741
S155	8	1	126542152	126582638	40.487	1168
S166	8	2	119041000	119081032	40.033	858
S202	8	8	28601470	28641500	40.031	789
S187	8	5	32352021	32391527	39.507	1168
S162	8	2	54065414	54103788	38.375	962
S158	8	1	147700667	147738384	37.718	1116
S197	8	8	9775235	9812761	37.527	706
S205	8	10	5327399	5361757	34.359	1123
S178	8	4	18251637	18285836	34.2	628
S153	8	1	126389840	126423222	33.383	853
S179	8	4	18286088	18318192	32.105	604
S212	8	14	727824	757649	29.826	582
S168	8	2	119081757	119111465	29.709	570
S174	8	3	83756974	83785998	29.025	882
S208	8	13	682473	706737	24.265	532
S182	8	5	3117320	3140857	23.538	919
S163	8	2	54103887	54126874	22.988	488
S207	8	10	19719028	19738305	19.278	482
S159	8	1	147738482	147756182	17.701	518
S164	8	2	86667419	86685093	17.675	404
S213	8	14	771180	785371	14.192	373
S151	8	1	41670851	41684512	13.662	390
S170	8	3	2230588	2241090	10.503	243
S186	8	5	32026524	32036802	10.279	289
S206	8	10	5362261	5371348	9.088	318
S196	8	8	9766392	9774953	8.562	171
S157	8	1	147594485	147602122	7.638	244
S154	8	1	126484663	126492076	7.414	182
S172	8	3	69335260	69342183	6.924	218
S220	8	21	133523	139859	6.337	149
S188	8	5	32436909	32442595	5.687	185
S185	8	5	30418253	30423798	5.546	148
S177	8	4	18246803	18251515	4.713	96
S175	8	3	83786088	83790554	4.467	135
S218	8	20	1142564	1145400	2.837	13
S156	8	1	147591744	147594426	2.683	74
S219	8	20	1432294	1434638	2.345	39
S217	8	20	335059	337205	2.147	54
S167	8	2	119081174	119081541	0.368	9
S152	8	1	115054488	115054734	0.247	11
S173	8	3	69342358	69342547	0.19	9
S200	8	8	10575581	10575719	0.139	4
S308	7	20	1145508	1410537	265.03	32
S297	7	7	5661930	5849698	187.769	30
S226	7	1	116555782	116683156	127.375	3913
S222	7	1	24870769	24996397	125.629	55
S235	7	1	141551373	141668400	117.028	3154
S256	7	2	73714404	73828316	113.913	3177
S291	7	5	19435989	19549529	113.541	3464
S309	7	21	163	111498	111.336	2366
S286	7	4	71068083	71176552	108.47	2915
S300	7	8	10013767	10119094	105.328	2044
S265	7	2	119603316	119708487	105.172	70
S311	7	26	5201984	5301321	99.338	2167
S270	7	3	2299932	2399005	99.074	1944
S250	7	2	52341906	52440775	98.87	2029
S227	7	1	122104832	122203602	98.771	107
S294	7	5	39549278	39646001	96.724	3009
S258	7	2	86192817	86287363	94.547	2624
S285	7	4	38587030	38678316	91.287	3183
S247	7	2	11850774	11941268	90.495	2535
S231	7	1	126762984	126851929	88.946	2549
S257	7	2	82284455	82369650	85.196	2024
S224	7	1	74529167	74613935	84.769	1364
S239	7	1	147922943	148004790	81.848	2313
S307	7	19	9422287	9502262	79.976	1780
S244	7	1	163054958	163131556	76.599	1892
S278	7	3	83610408	83686197	75.79	2165
S303	7	8	15905000	15978683	73.684	2424
S299	7	8	741340	814814	73.475	2798
S281	7	4	174858	247691	72.834	1725
S282	7	4	19561575	19633011	71.437	1294
S252	7	2	52469889	52541184	71.296	1360
S306	7	8	17165940	17227368	61.429	1738
S254	7	2	52762360	52820605	58.246	1307
S273	7	3	73585874	73643290	57.417	1651
S245	7	1	164101313	164158511	57.199	1721
S289	7	5	2742027	2798841	56.815	1207
S221	7	1	8530269	8585708	55.44	1664
S275	7	3	81322664	81377377	54.714	1822
S261	7	2	86697614	86750332	52.719	1256
S263	7	2	86837405	86888899	51.495	1286
S240	7	1	158646337	158697643	51.307	1186
S264	7	2	105521916	105569764	47.849	1435
S279	7	3	110230095	110276849	46.755	1460
S242	7	1	159876353	159921306	44.954	1133
S310	7	22	657748	701029	43.282	1213
S253	7	2	52542241	52584868	42.628	881
S293	7	5	32283138	32323950	40.813	1172
S232	7	1	140999490	141040032	40.543	1229
S241	7	1	159837304	159876188	38.885	923
S305	7	8	16197670	16235949	38.28	1280
S283	7	4	27505450	27542870	37.421	1123
S272	7	3	69258610	69294391	35.782	976
S284	7	4	27843370	27876019	32.65	969
S246	7	1	164167230	164199339	32.11	914
S296	7	5	48818542	48849548	31.007	1030
S255	7	2	53167567	53197331	29.765	655
S251	7	2	52441051	52469573	28.523	595
S269	7	3	2241322	2269007	27.686	586
S234	7	1	141187075	141213961	26.887	800
S301	7	8	10830386	10856219	25.834	466
S290	7	5	3252308	3276840	24.533	445
S249	7	2	52315567	52339299	23.733	478
S262	7	2	86813895	86835293	21.399	556
S276	7	3	81409467	81429784	20.318	679
S248	7	2	51349985	51369961	19.977	430
S288	7	5	2578406	2595391	16.986	344
S277	7	3	83430427	83447211	16.785	558
S280	7	4	123916	138834	14.919	291
S230	7	1	126750094	126762881	12.788	361
S238	7	1	147904831	147917284	12.454	345
S223	7	1	74518222	74529055	10.834	230
S268	7	3	2171104	2181740	10.637	229
S229	7	1	126638784	126648664	9.881	254
S292	7	5	32106814	32116210	9.397	240
S302	7	8	15833387	15842159	8.773	259
S259	7	2	86287569	86293959	6.391	159
S260	7	2	86647513	86653536	6.024	155
S243	7	1	159921426	159927166	5.741	127
S267	7	3	2164753	2170238	5.486	92
S304	7	8	16044027	16049346	5.32	179
S287	7	5	2572639	2576770	4.132	102
S236	7	1	147488096	147491807	3.712	104
S271	7	3	56517038	56520054	3.017	15
S274	7	3	73646032	73649036	3.005	73
S295	7	5	40893354	40895619	2.266	71
S228	7	1	122204005	122205540	1.536	18
S225	7	1	116503071	116504270	1.2	47
S266	7	2	120243033	120244216	1.184	36
S312	7	27	1042090	1042821	0.732	19
S233	7	1	141186153	141186740	0.588	21
S237	7	1	147848166	147848248	0.083	4
S298	7	7	7349147	7349147	0.001	1

## Sheet: MHD
POOL	No of chickens	CHR	BP1	BP2	KB	NSNP
S1	12	1	113298755	113433166	134.412	164
S2	12	1	114949384	115053851	104.468	104
S3	12	2	21757738	22233224	475.487	132
S4	12	2	31146339	31257110	110.772	134
S5	12	2	32592468	32756734	164.267	73
S6	12	2	32796967	33083909	286.943	26
S7	12	2	36269154	36375734	106.581	51
S8	12	2	135075913	135720027	644.115	58
S9	12	2	142288533	142407231	118.699	61
S10	12	5	2870161	2982003	111.843	2228
S11	12	5	2982560	2989640	7.081	137
S12	12	5	3408752	3516346	107.595	1929
S13	12	5	3606919	3616084	9.166	175
S14	12	6	8690258	8793157	102.9	331
S15	12	7	7517030	7553003	35.974	712
S16	12	10	140482	265674	125.193	58
S17	12	11	19148785	19241025	92.241	1647
S18	12	12	1012045	1122104	110.06	86
S19	12	13	820313	866313	46.001	924
S20	12	13	900985	918702	17.718	335
S21	12	15	306223	425075	118.853	2419
S22	12	17	10247579	10283259	35.681	614
S23	12	17	10283602	10291862	8.261	176
S24	12	17	10302570	10302821	0.252	7
S25	12	17	10309617	10324403	14.787	272
S26	12	17	10324433	10394407	69.975	1312
S27	12	18	7189602	7327967	138.366	72
S28	12	18	7328250	7329085	0.836	23
S29	12	18	11035310	11057803	22.494	474
S30	12	18	11057883	11114830	56.948	1103
S31	12	19	2752576	2860640	108.065	18
S32	12	19	9088226	9110424	22.199	474
S33	12	19	9740741	9803047	62.307	1249
S34	12	19	9803353	9816491	13.139	255
S35	12	19	9817225	9824476	7.252	182
S36	12	20	1435101	1538314	103.214	215
S37	12	20	13972126	14002545	30.42	506
S38	12	20	14002762	14034527	31.766	585
S39	12	20	14035090	14080256	45.167	851
S40	12	20	14113360	14181669	68.31	1247
S41	12	21	160880	266882	106.003	738
S42	12	22	110157	120039	9.883	270
S43	12	22	183068	386494	203.427	5917
S44	12	22	386718	409100	22.383	595
S45	12	22	535877	575237	39.361	1159
S46	12	22	808950	894719	85.77	2558
S47	12	22	894868	942490	47.623	1492
S48	12	22	942731	1103539	160.809	4555
S49	12	22	1103713	1103795	0.083	5
S50	12	24	4362	112441	108.08	2441
S51	12	26	1139922	1245744	105.823	119
S52	12	26	4758982	4953533	194.552	64
S53	12	27	914762	1040731	125.97	136
S54	12	28	1301695	1407359	105.665	55
S55	12	28	4499185	4536574	37.39	672
S56	12	28	4537779	4593916	56.138	1000
S57	12	28	4594889	4709876	114.988	1751
S58	11	1	161007102	161105630	98.529	36
S59	11	3	88512105	88885803	373.699	19
S60	11	3	99569925	99702048	132.124	14
S61	11	5	2806148	2849101	42.954	799
S62	11	5	46807331	47744143	936.813	59
S63	11	7	6903699	7012779	109.081	2014
S64	11	7	36059006	36163295	104.29	2376
S65	11	8	114854	130107	15.254	437
S66	11	8	130149	206703	76.555	2348
S67	11	8	237906	291963	54.058	1617
S68	11	8	12037539	12142307	104.769	2778
S69	11	11	2511110	2527168	16.059	238
S70	11	11	2532714	2630190	97.477	1567
S71	11	11	3119623	3143873	24.251	375
S72	11	13	930005	943763	13.759	266
S73	11	13	17574760	17671418	96.659	2095
S74	11	15	301060	306018	4.959	105
S75	11	17	10147727	10167634	19.908	357
S76	11	18	1837458	1970562	133.105	104
S77	11	18	10863084	10995015	131.932	2424
S78	11	19	9035438	9055638	20.201	480
S79	11	19	9055961	9056159	0.199	8
S80	11	19	9056283	9057908	1.626	45
S81	11	22	635236	640036	4.801	153
S82	11	22	707432	782961	75.53	2169
S83	11	22	2615371	2617088	1.718	45
S84	11	22	2618501	2752680	134.18	2873
S85	11	26	177816	238008	60.193	1116
S86	11	26	238177	242041	3.865	37
S87	10	1	24870154	24995809	125.656	63
S88	10	1	73956158	73964751	8.594	192
S89	10	1	73964952	74094052	129.101	2231
S90	10	1	74562785	74614129	51.345	680
S91	10	2	11843306	11884592	41.287	1081
S92	10	2	11884649	11910935	26.287	717
S93	10	2	82300516	82315476	14.961	328
S94	10	3	2548038	2564396	16.359	317
S95	10	4	82687	205506	122.82	2896
S96	10	5	2422916	2533130	110.215	2296
S97	10	5	2627187	2677026	49.84	1187
S98	10	5	3291949	3329274	37.326	772
S99	10	6	13215122	13255955	40.834	953
S100	10	7	7113284	7188663	75.38	1541
S101	10	7	7190780	7193341	2.562	73
S102	10	7	7193506	7226111	32.606	637
S103	10	9	383815	469127	85.313	86
S104	10	10	19715160	19717437	2.278	48
S105	10	10	19728805	19824531	95.727	2298
S106	10	11	2910546	2956183	45.638	815
S107	10	11	2956886	3014291	57.406	895
S108	10	11	3187933	3201467	13.535	207
S109	10	13	783991	801817	17.827	374
S110	10	13	801878	820247	18.37	389
S111	10	13	16541772	16694710	152.939	77
S112	10	17	10146524	10147367	0.844	13
S113	10	20	115135	209404	94.27	1908
S114	10	20	210688	215624	4.937	97
S115	10	20	238365	246439	8.075	208
S116	10	20	280423	280484	0.062	5
S117	10	20	280829	332049	51.221	1294
S118	10	22	452019	459428	7.41	187
S119	10	22	460480	460617	0.138	7
S120	10	22	462588	469299	6.712	187
S121	10	23	5458198	5516413	58.216	986
S122	9	1	24370913	24594215	223.303	9
S123	9	1	74812731	74880306	67.576	1150
S124	9	1	100341607	100435555	93.949	260
S125	9	1	122106691	122205605	98.915	83
S126	9	1	147745417	147784684	39.268	1117
S127	9	1	147803530	147842378	38.849	1134
S128	9	2	51279999	51285032	5.034	101
S129	9	2	82182493	82199348	16.856	451
S130	9	2	82199405	82199773	0.369	10
S131	9	2	82446221	82495601	49.381	1254
S132	9	2	82527537	82573720	46.184	1204
S133	9	2	86351463	86352828	1.366	41
S134	9	2	86357253	86374467	17.215	500
S135	9	2	86374556	86432556	58.001	1517
S136	9	3	2615395	2653970	38.576	765
S137	9	3	56312511	56312551	0.041	3
S138	9	3	56327424	56389770	62.347	22
S139	9	3	110252503	110276849	24.347	753
S140	9	4	54650986	55033913	382.928	68
S141	9	4	71138793	71164922	26.13	682
S142	9	5	3031756	3088898	57.143	1472
S143	9	5	3089052	3131836	42.785	1496
S144	9	5	3135600	3140688	5.089	127
S145	9	5	3921510	3943128	21.619	535
S146	9	5	3943244	3959725	16.482	412
S147	9	5	21781103	21871909	90.807	2828
S148	9	5	47768729	47905476	136.748	88
S149	9	5	59436950	59544226	107.277	2828
S150	9	6	13300448	13342808	42.361	839
S151	9	7	5661660	5849781	188.122	42
S152	9	7	7073193	7098709	25.517	600
S153	9	8	8650017	8745183	95.167	436
S154	9	8	9828056	9924562	96.507	1792
S155	9	8	10397367	10448589	51.223	963
S156	9	8	10449334	10449820	0.487	17
S157	9	10	5988571	6005704	17.134	584
S158	9	11	2832621	2837710	5.09	99
S159	9	11	2837915	2903804	65.89	1118
S160	9	12	19588286	19701835	113.55	2503
S161	9	12	19768154	19870516	102.363	2080
S162	9	13	668040	668862	0.823	18
S163	9	13	677491	680489	2.999	72
S164	9	13	688856	771237	82.382	1717
S165	9	13	17558523	17572201	13.679	331
S166	9	14	680041	757605	77.565	1711
S167	9	14	757846	780576	22.731	540
S168	9	17	5260223	5408193	147.971	6
S169	9	19	9178707	9191810	13.104	292
S170	9	19	9848712	9882570	33.859	628
S171	9	20	13789590	13875785	86.196	1859
S172	9	20	13890054	13952194	62.141	1239
S173	9	22	1320327	1323609	3.283	95
S174	9	23	5540313	5549906	9.594	169
S175	9	23	5550227	5586324	36.098	536
S176	9	23	5588413	5599959	11.547	189
S177	9	23	5600980	5661085	60.106	928
S178	9	25	1737093	2072844	335.752	17
S179	9	27	5077287	5087424	10.138	171
S180	9	27	5087778	5164613	76.836	1386
S181	8	1	18948170	18964844	16.675	419
S182	8	1	18964887	18972123	7.237	208
S183	8	1	41700353	41745764	45.412	1022
S184	8	1	41745892	41755192	9.301	213
S185	8	1	41755298	41759761	4.464	119
S186	8	2	11783078	11808110	25.033	690
S187	8	2	53737709	53753715	16.007	366
S188	8	2	82059040	82061108	2.069	58
S189	8	2	82343258	82369797	26.54	653
S190	8	2	82369880	82445800	75.921	1971
S191	8	2	86294134	86296763	2.63	62
S192	8	2	86441251	86517685	76.435	2001
S193	8	2	86549819	86577684	27.866	714
S194	8	2	86607950	86640275	32.326	686
S195	8	2	86643500	86685077	41.578	1048
S196	8	2	119603325	119706061	102.737	7
S197	8	2	120249964	120382005	132.042	169
S198	8	3	1841570	1862523	20.954	484
S199	8	3	1869173	1927310	58.138	1024
S200	8	3	36312041	36373224	61.184	1846
S201	8	3	73172614	73175391	2.778	89
S202	8	3	83962297	84070405	108.109	3122
S203	8	5	3252308	3276889	24.582	449
S204	8	5	3520048	3535843	15.796	292
S205	8	5	3546692	3551426	4.735	110
S206	8	5	47765563	47768531	2.969	91
S207	8	5	48678123	48691114	12.992	446
S208	8	7	6702311	6811091	108.781	2414
S209	8	7	6811211	6812458	1.248	42
S210	8	8	9068579	9069982	1.404	29
S211	8	8	9070217	9313948	243.732	6135
S212	8	8	9495262	9512685	17.424	376
S213	8	8	9694853	9807920	113.068	2252
S214	8	8	9808196	9819124	10.929	196
S215	8	8	10090873	10119041	28.169	590
S216	8	8	10119338	10272008	152.671	2604
S217	8	8	10576243	10716788	140.546	2660
S218	8	8	10806602	10920841	114.24	2021
S219	8	8	11003634	11025148	21.515	507
S220	8	8	11025237	11147538	122.302	3072
S221	8	8	11329184	11523703	194.52	4848
S222	8	8	28601867	28641500	39.634	783
S223	8	11	2781316	2818541	37.226	617
S224	8	13	16338192	16455184	116.993	13
S225	8	13	17503867	17557537	53.671	1284
S226	8	15	3019943	3096856	76.914	2184
S227	8	17	10034661	10039595	4.935	94
S228	8	17	10039739	10072054	32.316	585
S229	8	20	338933	380556	41.624	1113
S230	8	20	13877214	13883060	5.847	114
S231	8	22	1240159	1282571	42.413	1064
S232	8	26	5211423	5301082	89.66	1955

## Sheet: SYZ
POOL	No of chickens	CHR	BP1	BP2	KB	NSNP
S1	7	1	41745957	41783001	37.045	881
S2	7	1	73960180	74094081	133.902	2337
S3	7	1	74501655	74614938	113.284	1952
S4	7	1	94679616	94732283	52.668	1483
S5	7	1	94732333	94760108	27.776	749
S6	7	1	113300107	113434465	134.359	143
S7	7	1	114953866	115053110	99.245	30
S8	7	1	141577205	141696779	119.575	3175
S9	7	1	160155248	160272757	117.51	3168
S10	7	2	12065505	12115965	50.461	1523
S11	7	2	12477633	12505677	28.045	829
S12	7	2	21756439	22233215	476.777	178
S13	7	2	31142373	31258769	116.397	265
S14	7	2	32591290	32756351	165.062	91
S15	7	2	32795082	33080175	285.094	40
S16	7	2	36269000	36378827	109.828	152
S17	7	2	81923002	82023585	100.584	2727
S18	7	2	82023634	82072593	48.96	1361
S19	7	2	82084527	82100428	15.902	404
S20	7	2	82100579	82199995	99.417	2729
S21	7	2	82260355	82343081	82.727	1913
S22	7	2	82343164	82369650	26.487	657
S23	7	2	82370534	82405061	34.528	827
S24	7	2	82508955	82573720	64.766	1714
S25	7	2	142284382	142410682	126.301	289
S26	7	3	83667482	83735682	68.201	1989
S27	7	3	88509441	88891801	382.361	282
S28	7	4	82687	205506	122.82	2896
S29	7	4	54678018	55034283	356.266	56
S30	7	5	2386259	2516982	130.724	2941
S31	7	5	2919915	2963321	43.407	887
S32	7	5	2963645	3031450	67.806	1385
S33	7	5	3293864	3381604	87.741	1690
S34	7	5	3383630	3479850	96.221	1770
S35	7	5	3616595	3738766	122.172	2363
S36	7	5	3738821	3859486	120.666	2408
S37	7	5	21663450	21804771	141.322	4744
S38	7	5	21804846	21840503	35.658	1076
S39	7	5	32034618	32186505	151.888	4096
S40	7	5	32579795	32594098	14.304	446
S41	7	5	46807351	47744114	936.764	55
S42	7	6	8695115	8798541	103.427	319
S43	7	6	13253808	13342120	88.313	1844
S44	7	7	6926643	7098709	172.067	3539
S45	7	7	7098767	7300217	201.451	3962
S46	7	7	7304436	7668274	363.839	6904
S47	7	7	7690125	7825526	135.402	3014
S48	7	8	37833	206703	168.871	4910
S49	7	8	28590589	28641468	50.88	1034
S50	7	10	136824	270639	133.816	341
S51	7	10	19738305	19824531	86.227	2026
S52	7	11	2448847	2650511	201.665	3280
S53	7	11	2781316	2857870	76.555	1260
S54	7	11	2857944	3182340	324.397	5484
S55	7	11	19146568	19147409	0.842	19
S56	7	11	19147643	19269721	122.079	2350
S57	7	12	1012045	1121294	109.25	74
S58	7	13	699712	774109	74.398	1553
S59	7	13	16336717	16455058	118.342	59
S60	7	13	16541584	16694794	153.211	86
S61	7	15	121	125806	125.686	2391
S62	7	15	159769	323954	164.186	2758
S63	7	18	1842231	1970789	128.559	68
S64	7	18	7016657	7326895	310.239	44
S65	7	18	7327041	7639104	312.064	118
S66	7	18	10941848	11035830	93.983	1815
S67	7	18	11036234	11136531	100.298	2024
S68	7	19	2752628	2865178	112.551	134
S69	7	19	9067885	9178902	111.018	2367
S70	7	19	9803353	9825626	22.274	470
S71	7	20	338933	358797	19.865	556
S72	7	20	985737	1142564	156.828	153
S73	7	20	13872191	14138589	266.399	5071
S74	7	20	14138682	14216646	77.965	1489
S75	7	21	139907	262428	122.522	960
S76	7	22	22422	208287	185.866	5248
S77	7	22	290485	412766	122.282	3373
S78	7	22	493194	671961	178.768	5200
S79	7	22	701871	894547	192.677	5579
S80	7	22	894868	1026268	131.401	3925
S81	7	22	2596998	2615371	18.374	350
S82	7	22	2631890	2751233	119.344	2547
S83	7	23	5562264	5587999	25.736	379
S84	7	23	5588132	5623775	35.644	589
S85	7	24	3260	112441	109.182	2467
S86	7	26	4759320	4953242	193.923	41
S87	7	28	1306611	1407680	101.07	15
S88	7	28	4510675	4605452	94.778	1646
S89	7	28	4605537	4708732	103.196	1570
S90	6	1	42368094	42462917	94.824	2473
S91	6	1	73161122	73234010	72.889	2309
S92	6	1	104254119	104407047	152.929	53
S93	6	1	141344490	141385326	40.837	1072
S94	6	1	141385613	141426178	40.566	1082
S95	6	1	141428170	141570699	142.53	4140
S96	6	1	159766470	159806858	40.389	1122
S97	6	1	160028829	160112489	83.661	2245
S98	6	1	161007102	161107926	100.825	109
S99	6	2	10704275	10771518	67.244	2058
S100	6	2	11823969	11953743	129.775	3701
S101	6	2	86218419	86276293	57.875	1554
S102	6	2	86758485	86827520	69.036	1802
S103	6	2	120249964	120378941	128.978	89
S104	6	2	132171577	132258498	86.922	2859
S105	6	2	132532947	132603380	70.434	2050
S106	6	2	135076410	135720003	643.594	40
S107	6	2	140868699	140934113	65.415	2444
S108	6	2	140965939	141006136	40.198	1373
S109	6	2	142823029	142935174	112.146	3357
S110	6	2	142973844	143092345	118.502	3575
S111	6	3	1152550	1234684	82.135	2285
S112	6	3	2015813	2147993	132.181	2681
S113	6	3	73548098	73562407	14.31	391
S114	6	3	73585874	73655752	69.879	2017
S115	6	3	83288098	83288238	0.141	4
S116	6	3	83288416	83411108	122.693	3554
S117	6	3	83625624	83663674	38.051	1118
S118	6	3	83840704	83852687	11.984	315
S119	6	3	102377209	102439427	62.219	1977
S120	6	3	102455397	102478855	23.459	763
S121	6	3	110158586	110260592	102.007	3076
S122	6	4	18215035	18260295	45.261	900
S123	6	4	18395471	18489564	94.094	1581
S124	6	4	27746279	27814942	68.664	1824
S125	6	4	63630957	63755227	124.271	4082
S126	6	5	2277715	2323930	46.216	1243
S127	6	5	2571904	2572991	1.088	26
S128	6	5	3031756	3069520	37.765	897
S129	6	5	3217132	3292114	74.983	1477
S130	6	5	3551522	3606698	55.177	1036
S131	6	5	30185057	30424070	239.014	6536
S132	6	5	30433993	30479588	45.596	1214
S133	6	5	32365914	32372023	6.11	178
S134	6	5	32380584	32449035	68.452	1968
S135	6	5	47765753	47905389	139.637	175
S136	6	5	59444518	59486215	41.698	1103
S137	6	6	11689393	11729792	40.4	1485
S138	6	6	17965219	17983151	17.933	719
S139	6	7	6739223	6812458	73.236	1562
S140	6	7	36135940	36215158	79.219	1949
S141	6	8	304896	414798	109.903	3374
S142	6	8	28641815	28737068	95.254	1903
S143	6	10	5366848	5393028	26.181	807
S144	6	10	5940125	6036324	96.2	3332
S145	6	11	3182537	3282961	100.425	1927
S146	6	13	778367	825253	46.887	995
S147	6	13	929277	971079	41.803	771
S148	6	13	17613512	17706166	92.655	2060
S149	6	15	386301	481456	95.156	2010
S150	6	17	10168242	10283259	115.018	2235
S151	6	17	10283602	10284252	0.651	16
S152	6	20	1436359	1536930	100.572	113
S153	6	20	13670827	13805385	134.559	3347
S154	6	21	268792	275038	6.247	86
S155	6	22	450589	451444	0.856	22
S156	6	22	1061132	1154302	93.171	2239
S157	6	25	1736601	2086578	349.978	375
S158	6	26	1137554	1240393	102.84	55
S159	5	1	8520187	8544719	24.533	711
S160	5	1	17379778	17449209	69.432	1877
S161	5	1	24370007	24594303	224.297	46
S162	5	1	27506826	27615427	108.602	3611
S163	5	1	41744198	41745729	1.532	18
S164	5	1	42356944	42368023	11.08	267
S165	5	1	71983803	72090616	106.814	3829
S166	5	1	73359356	73464857	105.502	3107
S167	5	1	74819159	74940512	121.354	2094
S168	5	1	75032140	75100173	68.034	1135
S169	5	1	75832578	75952301	119.724	1143
S170	5	1	95638866	95640397	1.532	53
S171	5	1	95641432	95794113	152.682	5154
S172	5	1	95794368	95868901	74.534	2368
S173	5	1	99380267	99482329	102.063	2830
S174	5	1	100345422	100435893	90.472	225
S175	5	1	122106691	122203951	97.261	59
S176	5	1	126582800	126623834	41.035	1160
S177	5	1	127111644	127219555	107.912	3139
S178	5	1	127220434	127249126	28.693	873
S179	5	1	140928018	140946717	18.7	344
S180	5	1	140947067	141024411	77.345	2180
S181	5	1	141149842	141186811	36.97	950
S182	5	1	149493351	149567885	74.535	2080
S183	5	1	159222163	159236843	14.681	357
S184	5	1	159808533	159910017	101.485	2551
S185	5	1	160747576	160783935	36.36	1055
S186	5	2	12243	135969	123.727	2957
S187	5	2	24662596	24761002	98.407	3592
S188	5	2	26167517	26281136	113.62	3680
S189	5	2	51479530	51482769	3.24	73
S190	5	2	57115219	57218688	103.47	3069
S191	5	2	70660729	70760417	99.689	2836
S192	5	2	70871309	70943914	72.606	1973
S193	5	2	71409820	71537495	127.676	3467
S194	5	2	73725011	73809714	84.704	2376
S195	5	2	81742023	81844997	102.975	134
S196	5	2	86304269	86350946	46.678	1315
S197	5	2	105122847	105189815	66.969	822
S198	5	2	105189860	105230860	41.001	1247
S199	5	2	105234304	105240384	6.081	179
S200	5	2	142970718	142971564	0.847	42
S201	5	3	2241250	2312693	71.444	1622
S202	5	3	2312755	2375527	62.773	1149
S203	5	3	2549229	2558291	9.063	186
S204	5	3	34697229	34808634	111.406	4201
S205	5	3	45645563	45719430	73.868	2885
S206	5	3	54698153	54830534	132.382	4622
S207	5	3	54839653	54972488	132.836	4610
S208	5	3	56292774	56327438	34.665	55
S209	5	3	68545858	68644530	98.673	2959
S210	5	3	73147482	73209940	62.459	1691
S211	5	3	73210280	73319414	109.135	2799
S212	5	3	73320428	73328280	7.853	213
S213	5	3	73339758	73358734	18.977	533
S214	5	3	73358974	73493688	134.715	3233
S215	5	3	73494004	73540784	46.781	1220
S216	5	3	81228936	81320988	92.053	3323
S217	5	3	83112302	83287831	175.53	5054
S218	5	3	99553633	99702315	148.683	521
S219	5	4	17901393	17919048	17.656	423
S220	5	4	18312365	18316958	4.594	80
S221	5	4	60313427	60427645	114.219	4079
S222	5	4	70421665	70491745	70.081	2135
S223	5	4	71001713	71020701	18.989	487
S224	5	4	71062743	71176955	114.213	3076
S225	5	5	29888660	29938734	50.075	1763
S226	5	5	29938823	29982004	43.182	1560
S227	5	5	30508367	30510083	1.717	39
S228	5	5	31081981	31200545	118.565	3187
S229	5	5	31351814	31465264	113.451	3353
S230	5	5	31465594	31515976	50.383	1712
S231	5	5	31541616	31665333	123.718	3834
S232	5	5	31770394	31791927	21.534	630
S233	5	5	31792034	31923419	131.386	4245
S234	5	5	33077239	33095960	18.722	567
S235	5	5	41095954	41160070	64.117	2068
S236	5	6	12068828	12166660	97.833	2991
S237	5	7	7670773	7688021	17.249	387
S238	5	7	8209401	8247262	37.862	991
S239	5	7	8401104	8463141	62.038	1732
S240	5	7	18759276	18807472	48.197	1680
S241	5	7	18865436	18869200	3.765	79
S242	5	7	24485371	24631812	146.442	4569
S243	5	7	35960530	36006972	46.443	1178
S244	5	8	9449941	9512685	62.745	1381
S245	5	8	9512844	9604179	91.336	2000
S246	5	8	10872478	10974161	101.684	1904
S247	5	9	23311255	23403506	92.252	2100
S248	5	11	2683261	2781015	97.755	1777
S249	5	11	3347836	3350559	2.724	73
S250	5	13	831755	867903	36.149	680
S251	5	13	16532270	16535302	3.033	118
S252	5	14	412524	416157	3.634	83
S253	5	18	133328	180504	47.177	1073
S254	5	19	573009	704722	131.714	127
S255	5	20	446661	455775	9.115	171
S256	5	20	1145508	1412284	266.777	102
S257	5	20	13632810	13649397	16.588	539
S258	5	21	8369	119051	110.683	2382
S259	5	26	81254	119150	37.897	672

## Sheet: TBZ
POOL	No of chickens	CHR	BP1	BP2	KB	NSNP
S14	10	4	82698	203714	121.017	2864
S40	10	22	110172	163660	53.489	1488
S36	10	20	116345	161370	45.026	921
S23	10	10	140419	265667	125.249	60
S39	10	21	160880	262360	101.481	590
S37	10	20	161537	183893	22.357	438
S15	10	4	205674	206392	0.719	16
S41	10	22	225977	275191	49.215	1445
S42	10	22	275645	332799	57.155	1651
S43	10	22	332916	333023	0.108	6
S44	10	22	497436	524448	27.013	763
S45	10	22	524607	657488	132.882	3878
S46	10	22	774873	894557	119.685	3534
S47	10	22	932001	987985	55.985	1530
S28	10	12	1012156	1121294	109.139	69
S48	10	26	1141425	1242870	101.446	45
S50	10	28	1298990	1407680	108.691	162
S29	10	18	1837224	1970617	133.394	113
S12	10	3	1867892	1917293	49.402	840
S16	10	5	3573509	3676744	103.236	1956
S51	10	28	4427823	4535804	107.982	1979
S52	10	28	4537779	4538833	1.055	19
S53	10	28	4539070	4593388	54.319	962
S54	10	28	4593654	4593776	0.123	5
S55	10	28	4596237	4706657	110.421	1695
S49	10	26	4758982	4953500	194.519	62
S19	10	7	6907993	6946783	38.791	629
S20	10	7	6947774	7004236	56.463	1111
S30	10	18	7016367	7327691	311.325	84
S21	10	7	7193506	7232001	38.496	754
S31	10	18	7327815	7327967	0.153	5
S32	10	18	7328127	7638242	310.116	40
S22	10	7	7509917	7597141	87.225	1698
S18	10	6	8690258	8794039	103.782	359
S34	10	19	9640893	9750346	109.454	2354
S35	10	19	9750411	9753672	3.262	90
S33	10	18	11116548	11206144	89.597	1691
S38	10	20	14036953	14155104	118.152	2201
S24	10	11	19140043	19146954	6.912	173
S25	10	11	19148742	19212752	64.011	1007
S26	10	11	19212923	19239646	26.724	617
S27	10	11	19239807	19286779	46.973	1069
S5	10	2	21759794	22233224	473.431	63
S6	10	2	31121645	31257385	135.741	284
S7	10	2	32592147	32756784	164.638	89
S8	10	2	32789904	33083927	294.024	99
S9	10	2	33118956	33300667	181.712	9
S10	10	2	36269154	36375037	105.884	28
S17	10	5	46807259	47744101	936.843	61
S1	10	1	74519521	74605769	86.249	1410
S13	10	3	88511999	88886553	374.555	44
S2	10	1	113297577	113433059	135.483	182
S3	10	1	114947202	115052642	105.441	157
S4	10	1	122106691	122203602	96.912	50
S11	10	2	142288659	142407535	118.877	73
S98	9	24	3232	112390	109.159	2467
S80	9	15	159523	245236	85.714	1449
S91	9	20	193902	219017	25.116	451
S81	9	15	246534	296254	49.721	821
S93	9	22	385951	389590	3.64	111
S77	9	13	801613	820220	18.608	394
S78	9	13	820567	918702	98.136	1898
S99	9	27	914758	1038854	124.097	74
S94	9	22	1026109	1026356	0.248	5
S95	9	22	1061132	1103539	42.408	1038
S92	9	20	1439532	1538235	98.704	85
S73	9	11	2508410	2540058	31.649	534
S96	9	22	2628093	2678221	50.129	1085
S87	9	19	2752135	2861466	109.332	58
S59	9	5	2897914	3010467	112.554	2242
S74	9	11	2936923	3014309	77.387	1239
S60	9	5	3011097	3089667	78.571	1979
S75	9	11	3189064	3202911	13.848	213
S76	9	11	3203226	3297286	94.061	1861
S61	9	5	3388486	3516490	128.005	2286
S101	9	28	4415127	4421504	6.378	174
S100	9	27	5088051	5174087	86.037	1543
S97	9	23	5605175	5661085	55.911	852
S62	9	7	7012971	7026527	13.557	310
S63	9	7	7028331	7055675	27.345	534
S64	9	7	7470630	7483234	12.605	234
S67	9	8	8650294	8731396	81.103	39
S68	9	8	8733734	8750816	17.083	493
S88	9	19	9066144	9191673	125.53	2689
S89	9	19	9753786	9791613	37.828	743
S90	9	19	9854123	9882289	28.167	514
S69	9	8	9923073	9982596	59.524	1118
S82	9	17	10168242	10247049	78.808	1611
S70	9	8	10576527	10682946	106.42	1966
S83	9	18	10937479	10995525	58.047	1058
S84	9	18	10995859	11037157	41.299	847
S85	9	18	11037302	11053611	16.31	327
S86	9	18	11053714	11110773	57.06	1132
S79	9	13	17603612	17701765	98.154	2163
S71	9	10	19666292	19718795	52.504	1117
S72	9	10	19719027	19824342	105.316	2506
S65	9	7	36026563	36087355	60.793	1282
S66	9	7	36087565	36087836	0.272	9
S58	9	3	99556395	99702326	145.932	423
S56	9	1	100340104	100441587	101.484	467
S57	9	1	161006898	161105881	98.984	48
S109	8	2	39888	132224	92.337	2202
S139	8	15	101507	159354	57.848	1063
S133	8	9	385386	474925	89.54	175
S142	8	22	480689	486154	5.466	171
S136	8	13	699712	782345	82.634	1744
S137	8	13	972710	979217	6.508	121
S143	8	25	1812517	2072844	260.328	3
S114	8	3	1952164	1970126	17.963	406
S115	8	3	2445549	2483805	38.257	783
S117	8	5	2572323	2677209	104.887	2312
S118	8	5	2697967	2698169	0.203	4
S134	8	11	2781316	2818629	37.314	618
S135	8	11	2818810	2833985	15.176	268
S119	8	5	3547505	3551426	3.922	95
S120	8	5	3719462	3738184	18.723	407
S140	8	17	5260217	5409401	149.185	45
S123	8	7	6900995	6902172	1.178	20
S124	8	7	7113336	7132349	19.014	353
S125	8	7	7346291	7418872	72.582	1373
S126	8	7	7435270	7436495	1.226	16
S127	8	8	9127965	9134138	6.174	147
S128	8	8	9695906	9806921	111.016	2199
S129	8	8	9813247	9829213	15.967	299
S130	8	8	10012579	10119094	106.516	2074
S131	8	8	10119259	10122598	3.34	76
S141	8	20	13916292	13951971	35.68	667
S138	8	13	16338210	16454884	116.675	4
S102	8	1	24370756	24594903	224.148	20
S103	8	1	24870769	24995809	125.041	39
S132	8	8	28606695	28641657	34.963	739
S110	8	2	52481513	52513127	31.615	575
S111	8	2	52513366	52524193	10.828	196
S116	8	4	54651258	54967827	316.57	21
S121	8	5	59405190	59413332	8.143	210
S122	8	5	59413950	59486076	72.127	1840
S104	8	1	73990719	74029637	38.919	574
S105	8	1	74625252	74631530	6.279	161
S106	8	1	74880625	74918818	38.194	641
S107	8	1	75272167	75297353	25.187	501
S108	8	1	75871591	75952315	80.725	160
S112	8	2	119603252	119708487	105.236	72
S113	8	2	120247344	120382551	135.208	220
S184	7	21	107115	112919	5.805	123
S185	7	21	113266	113636	0.371	9
S186	7	21	114253	124671	10.419	213
S183	7	18	146325	208757	62.433	1472
S175	7	9	367266	371603	4.338	121
S178	7	14	674436	678433	3.998	77
S187	7	22	703566	715544	11.979	320
S188	7	22	716616	719845	3.23	78
S179	7	14	729063	747301	18.239	377
S150	7	3	2058750	2068577	9.828	225
S151	7	3	2095008	2100996	5.989	136
S152	7	3	2272417	2315988	43.572	1039
S153	7	3	2376216	2385584	9.369	196
S154	7	3	2386465	2398150	11.686	242
S156	7	5	2423330	2570123	146.794	3127
S176	7	11	2438538	2443675	5.138	98
S155	7	3	2484091	2512133	28.043	508
S189	7	22	2518776	2524174	5.399	155
S157	7	5	2571904	2571904	0.001	1
S158	7	5	2703703	2711377	7.675	170
S159	7	5	2711412	2798185	86.774	1710
S177	7	11	2735164	2777407	42.244	747
S160	7	5	2837441	2874677	37.237	740
S161	7	5	3252245	3276727	24.483	449
S162	7	5	3276994	3329262	52.269	1044
S163	7	5	3518361	3535964	17.604	341
S164	7	5	3804946	3886229	81.284	1787
S190	7	27	5045333	5054209	8.877	118
S166	7	7	6705731	6811518	105.788	2330
S167	7	8	8821444	8824464	3.021	96
S168	7	8	8913297	9010991	97.695	2276
S169	7	8	9175282	9238258	62.977	1550
S170	7	8	9441012	9477051	36.04	836
S171	7	8	9483452	9512654	29.203	637
S181	7	17	10283602	10288893	5.292	111
S182	7	17	10291088	10345245	54.158	1052
S172	7	8	10378789	10417925	39.137	748
S173	7	8	10870485	10942591	72.107	1308
S174	7	8	11234360	11260364	26.005	734
S180	7	15	12523732	12619066	95.335	1691
S165	7	5	21777977	21834464	56.488	1727
S147	7	2	52305862	52393389	87.528	1779
S148	7	2	53755088	53793573	38.486	684
S144	7	1	73960180	73990211	30.032	566
S145	7	1	74499562	74499806	0.245	10
S146	7	1	75330178	75377001	46.824	1071
S149	7	2	86730894	86783185	52.292	1364

## Sheet: YAZ
POOL	No of chickens	CHR	BP1	BP2	KB	NSNP
S1	10	1	74501655	74613948	112.294	1928
S2	10	1	160942755	161104353	161.599	279
S3	10	2	21754051	22233215	479.165	263
S4	10	2	31120909	31257880	136.972	326
S5	10	2	32592468	32756351	163.884	57
S6	10	2	32795470	33300779	505.31	52
S7	10	2	36269154	36378817	109.664	150
S8	10	2	119603325	119732705	129.381	717
S9	10	2	142287537	142408574	121.038	142
S10	10	4	145846	206392	60.547	1473
S11	10	4	206588	229174	22.587	527
S12	10	4	54678018	55034283	356.266	56
S13	10	5	2919993	3031625	111.633	2285
S14	10	5	3445017	3446822	1.806	41
S15	10	5	3447192	3514374	67.183	1150
S16	10	5	3617591	3682638	65.048	1261
S17	10	6	8687763	8789909	102.147	300
S18	10	6	13240198	13320237	80.04	1732
S19	10	8	74851	152654	77.804	2153
S20	10	8	152753	179962	27.21	842
S21	10	8	180038	308538	128.501	3969
S22	10	10	136742	273616	136.875	391
S23	10	11	2522493	2650522	128.03	2055
S24	10	11	2816888	2957588	140.701	2437
S25	10	11	2957916	3035854	77.939	1322
S26	10	11	3036279	3068305	32.027	528
S27	10	11	19146075	19279120	133.046	2585
S28	10	12	19633752	19698520	64.769	1464
S29	10	13	724220	782289	58.07	1228
S30	10	13	782866	820247	37.382	786
S31	10	13	820313	829922	9.61	233
S32	10	13	830090	834715	4.626	121
S33	10	13	834931	864684	29.754	520
S34	10	13	867271	918702	51.432	964
S35	10	13	16338163	16456519	118.357	48
S36	10	15	281371	335447	54.077	978
S37	10	17	10284351	10330388	46.038	909
S38	10	18	1840157	1970617	130.461	66
S39	10	18	7016056	7638265	622.21	151
S40	10	18	10937380	10970940	33.561	582
S41	10	18	10971003	11084216	113.214	2276
S42	10	18	11084371	11125932	41.562	807
S43	10	19	9029265	9163305	134.041	2988
S44	10	19	9670989	9721769	50.781	1050
S45	10	19	9722271	9803047	80.777	1639
S46	10	20	174266	278462	104.197	2238
S47	10	20	1145508	1410537	265.03	32
S48	10	20	1436620	1537905	101.286	145
S49	10	20	13974887	14034527	59.641	1060
S50	10	20	14035090	14037331	2.242	40
S51	10	20	14037387	14138589	101.203	1921
S52	10	21	133427	263415	129.989	1145
S53	10	22	40678	163518	122.841	3426
S54	10	22	163642	185705	22.064	617
S55	10	22	290485	412935	122.451	3381
S56	10	22	497514	608863	111.35	3161
S57	10	22	706905	728087	21.183	567
S58	10	22	728606	810579	81.974	2379
S59	10	22	931294	1025971	94.678	2782
S60	10	22	1026040	1026356	0.317	6
S61	10	22	1028999	1103539	74.541	2037
S62	10	23	5600980	5695502	94.523	1462
S63	10	24	32574	112441	79.868	1866
S64	10	26	87928	261920	173.993	3506
S65	10	26	4758932	4952761	193.83	41
S66	10	27	915627	1038132	122.506	10
S67	10	28	4499216	4593616	94.401	1678
S68	10	28	4596044	4605537	9.494	159
S69	9	1	24369227	24603339	234.113	127
S70	9	1	32632150	32669253	37.104	1112
S71	9	1	73956094	74094052	137.959	2432
S72	9	1	75045962	75100145	54.184	832
S73	9	1	113298917	113429036	130.12	96
S74	9	1	114949281	115053188	103.908	91
S75	9	2	13583211	13604244	21.034	699
S76	9	2	13604340	13641873	37.534	1178
S77	9	2	93713806	93796022	82.217	2355
S78	9	2	135076574	135720027	643.454	35
S79	9	2	140439023	140540107	101.085	3556
S80	9	3	1773900	1831842	57.943	1207
S81	9	3	1831936	1870414	38.479	775
S82	9	3	1875668	1894008	18.341	284
S83	9	3	88509441	88887498	378.058	158
S84	9	5	2423594	2546941	123.348	2601
S85	9	5	2547082	2571904	24.823	551
S86	9	5	2572323	2596805	24.483	515
S87	9	5	3276979	3329262	52.284	1046
S88	9	5	3738838	3835350	96.513	1912
S89	9	5	32102834	32106734	3.901	103
S90	9	5	40965530	41075167	109.638	3119
S91	9	5	46808365	47744054	935.69	16
S92	9	5	47766724	47905389	138.666	146
S93	9	6	13005155	13100755	95.601	2528
S94	9	6	13215282	13215620	0.339	4
S95	9	6	34794296	34810939	16.644	414
S96	9	7	6705589	6781214	75.626	1674
S97	9	7	6903434	7003161	99.728	1844
S98	9	7	36106196	36178389	72.194	1873
S99	9	8	337487	359663	22.177	733
S100	9	8	360060	496471	136.412	4282
S101	9	8	496528	551116	54.589	1973
S102	9	8	578328	622480	44.153	1658
S103	9	9	92740	156393	63.654	1438
S104	9	12	19704839	19768662	63.824	1260
S105	9	13	17558588	17621047	62.46	1369
S106	9	15	183479	194972	11.494	236
S107	9	17	10248197	10283434	35.238	607
S108	9	19	9254256	9272209	17.954	463
S109	9	19	9851333	9890815	39.483	760
S110	9	20	13800327	13874700	74.374	1578
S111	9	20	13875433	13913052	37.62	804
S112	9	22	447770	460866	13.097	329
S113	9	22	463901	468968	5.068	146
S114	9	22	473369	486276	12.908	414
S115	9	22	692180	699308	7.129	187
S116	9	22	699506	701578	2.073	54
S117	9	22	2426735	2444505	17.771	519
S118	9	22	2540630	2563178	22.549	644
S119	9	22	2563263	2709561	146.299	3207
S120	9	23	5411438	5599959	188.522	3280
S121	9	25	1736688	2072858	336.171	30
S122	9	26	1137397	1240292	102.896	58
S123	9	28	1301177	1421353	120.177	142
S124	8	1	32554230	32577184	22.955	366
S125	8	1	42389938	42436911	46.974	1211
S126	8	1	72600460	72653697	53.238	1430
S127	8	1	74797961	74878350	80.39	1359
S128	8	1	75024086	75045515	21.43	439
S129	8	1	75283727	75380345	96.619	2102
S130	8	2	25288133	25502172	214.04	6176
S131	8	2	70778903	70879636	100.734	2741
S132	8	2	82508955	82547817	38.863	1007
S133	8	2	119076441	119202430	125.99	2692
S134	8	2	120249758	120377125	127.368	72
S135	8	2	123314478	123418746	104.269	3257
S136	8	2	146801470	146830363	28.894	975
S137	8	2	146871541	146903110	31.57	1120
S138	8	3	1152432	1179877	27.446	754
S139	8	3	1946216	2085597	139.382	2875
S140	8	3	2297654	2375487	77.834	1528
S141	8	3	2404375	2528696	124.322	2454
S142	8	3	2548766	2629599	80.834	1649
S143	8	3	56399247	56476779	77.533	17
S144	8	3	102548905	102589134	40.23	1261
S145	8	3	110166539	110240720	74.182	2219
S146	8	3	110241016	110252243	11.228	350
S147	8	3	110259629	110277045	17.417	547
S148	8	4	335664	342757	7.094	222
S149	8	5	3517034	3520007	2.974	89
S150	8	5	21732785	21836478	103.694	3310
S151	8	5	32107502	32119444	11.943	320
S152	8	6	9871472	9981196	109.725	33
S153	8	7	7012971	7026436	13.466	309
S154	8	7	24550484	24561218	10.735	358
S155	8	7	36080501	36084868	4.368	89
S156	8	8	643736	679076	35.341	1335
S157	8	8	8732134	8752149	20.016	573
S158	8	8	10878461	10923859	45.399	806
S159	8	9	167675	205577	37.903	1072
S160	8	11	2773062	2779758	6.697	91
S161	8	11	2781077	2781166	0.09	4
S162	8	11	12470435	12572863	102.429	3194
S163	8	11	19075540	19139810	64.271	1471
S164	8	12	1012739	1121243	108.505	43
S165	8	13	981317	1023655	42.339	754
S166	8	13	16541584	16694965	153.382	92
S167	8	14	454749	552100	97.352	2408
S168	8	14	552266	559478	7.213	163
S169	8	15	133061	159354	26.294	504
S170	8	17	5260217	5409482	149.266	46
S171	8	17	10234136	10240447	6.312	144
S172	8	19	2751434	2860957	109.524	76
S173	8	20	114290	115959	1.67	51
S174	8	20	280829	281070	0.242	9
S175	8	20	1430713	1433299	2.587	64
S176	8	20	13913561	13933226	19.666	369
S177	8	24	1070321	1151584	81.264	2713
S178	7	1	8427659	8572081	144.423	4243
S179	7	1	32435797	32535189	99.393	3016
S180	7	1	32535327	32552524	17.198	467
S181	7	1	42357926	42367909	9.984	239
S182	7	1	52850106	53086867	236.762	51
S183	7	1	77370805	77404610	33.806	1091
S184	7	1	122106691	122203602	96.912	50
S185	7	2	11885237	11953743	68.507	2031
S186	7	2	27791237	27831263	40.027	1224
S187	7	2	27873518	27919975	46.458	1432
S188	7	2	28258030	28350210	92.181	2487
S189	7	2	70880810	70887930	7.121	197
S190	7	2	71334260	71371590	37.331	942
S191	7	2	75178450	75254712	76.263	2728
S192	7	2	78030740	78069639	38.9	1163
S193	7	2	81742225	81844648	102.424	110
S194	7	2	84951267	85016274	65.008	2426
S195	7	2	93161013	93245926	84.914	2421
S196	7	2	93825399	93891669	66.271	1954
S197	7	2	93891804	93898199	6.396	177
S198	7	2	118364337	118473611	109.275	2949
S199	7	2	118974295	118999649	25.355	484
S200	7	2	118999895	119052368	52.474	918
S201	7	2	119597166	119602401	5.236	128
S202	7	2	123290359	123309557	19.199	579
S203	7	2	140384838	140422975	38.138	1322
S204	7	2	140912426	140918710	6.285	251
S205	7	2	143092701	143186029	93.329	2914
S206	7	2	146723605	146786993	63.389	2082
S207	7	3	1202160	1271637	69.478	1825
S208	7	3	2159636	2187765	28.13	546
S209	7	3	56477274	56480692	3.419	17
S210	7	3	56480845	56508910	28.066	101
S211	7	3	63436167	63471643	35.477	1183
S212	7	3	63471872	63542516	70.645	2326
S213	7	3	73699695	73726855	27.161	738
S214	7	3	92548869	92577451	28.583	846
S215	7	3	92581263	92615921	34.659	1075
S216	7	3	92616051	92687882	71.832	1764
S217	7	3	93550404	93604981	54.578	1902
S218	7	4	18147378	18282347	134.97	2476
S219	7	4	18282510	18393887	111.378	1968
S220	7	4	18394363	18481417	87.055	1488
S221	7	4	20364556	20380692	16.137	499
S222	7	4	20381079	20393330	12.252	398
S223	7	4	20393534	20492344	98.811	2867
S224	7	4	60736698	60818636	81.939	3089
S225	7	5	2627203	2677106	49.904	1185
S226	7	5	3535968	3546295	10.328	195
S227	7	5	3719462	3738634	19.173	416
S228	7	5	30265088	30323011	57.924	1603
S229	7	5	39536414	39634794	98.381	3079
S230	7	5	40244818	40263109	18.292	708
S231	7	5	40827795	40920302	92.508	2869
S232	7	5	46045707	46152566	106.86	2976
S233	7	5	46284638	46285945	1.308	39
S234	7	5	46363343	46373162	9.82	277
S235	7	5	47749876	47752128	2.253	76
S236	7	5	59445899	59507039	61.141	1593
S237	7	6	8795162	8800387	5.226	139
S238	7	6	17875839	17965637	89.799	3392
S239	7	6	17965904	17974128	8.225	348
S240	7	7	5662131	5849333	187.203	12
S241	7	7	7510891	7575788	64.898	1303
S242	7	7	7576094	7576714	0.621	13
S243	7	7	18703592	18761663	58.072	1954
S244	7	7	18761956	18776173	14.218	484
S245	7	7	24286684	24313897	27.214	890
S246	7	7	24314000	24365155	51.156	1459
S247	7	8	9042501	9083071	40.571	917
S248	7	8	9700635	9770347	69.713	1425
S249	7	8	9772296	9786594	14.299	299
S250	7	8	9786832	9812761	25.93	466
S251	7	8	9835614	9855731	20.118	397
S252	7	8	10399149	10450543	51.395	970
S253	7	8	15746570	15859590	113.021	3714
S254	7	8	15859957	15864218	4.262	147
S255	7	8	15972038	16062626	90.589	3028
S256	7	8	16062675	16092069	29.395	995
S257	7	8	28602797	28639577	36.781	738
S258	7	10	16693570	16762066	68.497	2326
S259	7	13	17554996	17557537	2.542	56
S260	7	15	363316	425956	62.641	1213
S261	7	15	2943314	3014051	70.738	1868
S262	7	15	6835526	6926254	90.729	84
S263	7	17	10167761	10213743	45.983	981
S264	7	18	129617	201510	71.894	1632
S265	7	19	9496421	9497238	0.818	18
S266	7	22	255164	272817	17.654	496
S267	7	22	272981	277094	4.114	132
S268	7	22	2385097	2390742	5.646	145
S269	7	22	2488596	2497677	9.082	288

## Sheet: LR-IR
POOL	No of chickens	CHR	BP1	BP2	KB	NSNP
S6	14	1	114953866	115052596	98.731	21
S5	14	1	114949310	114953839	4.53	55
S4	14	1	113298328	113434590	136.263	204
S3	14	1	74520494	74613143	92.65	1514
S2	14	1	74509514	74520299	10.786	213
S1	14	1	74504539	74509432	4.894	101
S14	14	2	142287537	142407417	119.881	97
S13	14	2	36269154	36380552	111.399	195
S12	14	2	32797109	33084468	287.36	24
S11	14	2	32591305	32756351	165.047	90
S10	14	2	31250572	31255240	4.669	19
S9	14	2	31249966	31250313	0.348	8
S8	14	2	31119895	31146589	26.695	199
S7	14	2	21759385	22233215	473.831	74
S16	14	3	1890217	1894633	4.417	95
S15	14	3	1846354	1883120	36.767	766
S21	14	5	41154245	41160070	5.826	167
S20	14	5	41135589	41153824	18.236	593
S19	14	5	2920076	3031664	111.589	2284
S18	14	5	2459144	2566701	107.558	2258
S17	14	5	2423330	2458496	35.167	792
S22	14	8	28602797	28728742	125.946	2584
S23	14	10	137176	264401	127.226	84
S30	14	11	3183210	3315420	132.211	2548
S29	14	11	2808586	3079017	270.432	4588
S28	14	11	2781326	2808079	26.754	463
S27	14	11	2691215	2781291	90.077	1559
S26	14	11	2532714	2635319	102.606	1663
S25	14	11	2443861	2532127	88.267	1460
S24	14	11	2428166	2443676	15.511	291
S32	14	13	854416	907785	53.37	906
S31	14	13	801878	854291	52.414	1163
S33	14	15	263715	420838	157.124	3045
S34	14	17	10324433	10361484	37.052	682
S36	14	18	10934992	11035830	100.839	1918
S35	14	18	7016738	7327133	310.396	54
S39	14	19	9803353	9821604	18.252	379
S38	14	19	9645584	9803047	157.464	3295
S37	14	19	9136721	9191317	54.597	1114
S45	14	20	14138407	14171157	32.751	593
S44	14	20	14111379	14138070	26.692	501
S43	14	20	14015116	14061685	46.57	829
S42	14	20	13972126	14014790	42.665	708
S41	14	20	13952148	13971346	19.199	375
S40	14	20	13930474	13951713	21.24	408
S46	14	21	148491	275374	126.884	1091
S52	14	22	2638875	2743498	104.624	2200
S51	14	22	2584284	2638589	54.306	1184
S50	14	22	932001	967910	35.91	960
S49	14	22	706665	931905	225.241	6638
S48	14	22	490757	657502	166.746	4846
S47	14	22	10123	289318	279.196	7878
S53	14	23	5550227	5587506	37.28	555
S56	14	26	4759321	4953171	193.851	35
S55	14	26	1139895	1242159	102.265	45
S54	14	26	1137444	1139480	2.037	15
S57	14	27	914762	1038132	123.371	48
S59	14	28	4537923	4613797	75.875	1290
S58	14	28	1302026	1423595	121.57	113
S61	13	1	74035416	74094052	58.637	1040
S60	13	1	73990684	74035336	44.653	719
S68	13	5	46807351	47744054	936.704	51
S67	13	5	41239930	41351892	111.963	3140
S66	13	5	41024695	41075167	50.473	1472
S65	13	5	3063321	3096659	33.339	1033
S64	13	5	3031801	3063181	31.381	700
S63	13	5	2876793	2919713	42.921	831
S62	13	5	2569786	2570364	0.579	11
S69	13	6	8690274	8789412	99.139	216
S75	13	7	36112747	36201583	88.837	2242
S74	13	7	36058561	36111385	52.825	1105
S73	13	7	7471889	7546871	74.983	1399
S72	13	7	7193715	7217439	23.725	458
S71	13	7	6903461	7026527	123.067	2333
S70	13	7	6705731	6781214	75.484	1672
S78	13	8	10881666	10965118	83.453	1549
S77	13	8	222100	222428	0.329	18
S76	13	8	53310	206703	153.394	4458
S79	13	12	1013815	1122057	108.243	25
S81	13	13	16541726	16695147	153.422	97
S80	13	13	783991	801598	17.608	369
S82	13	17	10168242	10195264	27.023	615
S85	13	18	7328250	7638202	309.953	33
S84	13	18	7327719	7327967	0.249	9
S83	13	18	1838226	1970760	132.535	86
S87	13	19	9830739	9882261	51.523	978
S86	13	19	2752628	2864040	111.413	90
S89	13	21	140454	148077	7.624	136
S88	13	21	133592	140359	6.768	159
S93	13	22	988446	1026356	37.911	1229
S92	13	22	489740	490449	0.71	25
S91	13	22	298973	452160	153.188	4211
S90	13	22	290485	298671	8.187	270
S95	13	23	5588132	5661136	73.005	1135
S94	13	23	5496028	5514896	18.869	334
S96	13	24	3308	112441	109.134	2466
S97	13	28	4499216	4536574	37.359	671
S99	12	1	24870752	24995516	124.765	28
S98	12	1	24370880	24597028	226.149	16
S102	12	2	135075769	135720027	644.259	65
S101	12	2	32786440	32787220	0.781	5
S100	12	2	31255787	31258545	2.759	81
S104	12	3	2568819	2634730	65.912	1331
S103	12	3	1129254	1169117	39.864	1091
S105	12	4	54678018	55033926	355.909	50
S109	12	5	40948651	40958138	9.488	239
S108	12	5	3722389	3738638	16.25	351
S107	12	5	3616595	3682638	66.044	1285
S106	12	5	2570627	2571040	0.414	13
S111	12	7	35937445	35983343	45.899	1144
S110	12	7	7156528	7193042	36.515	745
S116	12	8	10587408	10694905	107.498	1974
S115	12	8	10119372	10179871	60.5	1004
S114	12	8	8733746	8766249	32.504	894
S113	12	8	8645891	8733562	87.672	214
S112	12	8	304896	423643	118.748	3654
S118	12	9	130653	140683	10.031	202
S117	12	9	47390	130471	83.082	1830
S120	12	13	17585562	17695669	110.108	2408
S119	12	13	16338088	16456354	118.267	49
S124	12	20	1437566	1536564	98.999	51
S123	12	20	280787	288365	7.579	148
S122	12	20	280484	280505	0.022	2
S121	12	20	176176	200961	24.786	544
S126	12	22	481528	486154	4.627	137
S125	12	22	473369	481432	8.064	261
S127	12	23	5544019	5545861	1.843	25
S136	11	1	161007102	161105932	98.831	48
S135	11	1	147422669	147537598	114.93	3326
S134	11	1	100339781	100435893	96.113	320
S133	11	1	75045646	75100145	54.5	844
S132	11	1	74989913	75045478	55.566	1115
S131	11	1	74778879	74940990	162.112	2488
S130	11	1	74094374	74114743	20.37	353
S129	11	1	52850106	53087510	237.405	75
S128	11	1	36909585	36946165	36.581	1098
S146	11	2	86775539	86833891	58.353	1475
S145	11	2	81744523	81844947	100.425	50
S144	11	2	51370837	51471577	100.741	2125
S143	11	2	28268883	28340642	71.76	1926
S142	11	2	28105923	28208817	102.895	2935
S141	11	2	28086685	28099299	12.615	369
S140	11	2	27870045	27897512	27.468	835
S139	11	2	27423676	27471114	47.439	1155
S138	11	2	25757849	25763299	5.451	136
S137	11	2	25695916	25698148	2.233	63
S148	11	3	88511599	88885747	374.149	38
S147	11	3	69496031	69543712	47.682	1195
S154	11	4	27204663	27306774	102.112	2984
S153	11	4	27120696	27190478	69.783	1996
S152	11	4	27085062	27085271	0.21	15
S151	11	4	27058068	27084959	26.892	809
S150	11	4	18407936	18489564	81.629	1388
S149	11	4	18330014	18405784	75.771	1306
S162	11	5	41075515	41076385	0.871	32
S161	11	5	21836009	21859044	23.036	721
S160	11	5	21758001	21835783	77.783	2451
S159	11	5	3738821	3759356	20.536	372
S158	11	5	2656198	2676657	20.46	490
S157	11	5	2603720	2654686	50.967	1084
S156	11	5	2573064	2603352	30.289	657
S155	11	5	2571504	2572822	1.319	29
S165	11	7	7304436	7306340	1.905	40
S164	11	7	7098767	7132548	33.782	637
S163	11	7	7027892	7098709	70.818	1498
S175	11	8	10045108	10119094	73.987	1425
S174	11	8	9765454	9774273	8.82	182
S173	11	8	9512202	9567688	55.487	1196
S172	11	8	9083505	9133375	49.871	1237
S171	11	8	9042132	9083162	41.031	928
S170	11	8	8964863	9041980	77.118	1772
S169	11	8	8927107	8934240	7.134	174
S168	11	8	8900535	8926269	25.735	639
S167	11	8	8842388	8868123	25.736	761
S166	11	8	8780029	8802191	22.163	650
S177	11	10	19754017	19787632	33.616	762
S176	11	10	19723743	19753540	29.798	741
S180	11	11	19171530	19199500	27.971	375
S179	11	11	3480468	3588822	108.355	2427
S178	11	11	3113566	3122763	9.198	178
S183	11	13	971399	988740	17.342	295
S182	11	13	963703	971179	7.477	110
S181	11	13	958508	963565	5.058	86
S185	11	15	743562	752739	9.178	267
S184	11	15	127961	159354	31.394	594
S186	11	22	469299	469299	0.001	1
S187	11	25	1736566	2073514	336.949	50
S188	11	26	66487	112240	45.754	808
S199	10	1	160032422	160064739	32.318	895
S198	10	1	147538335	147554534	16.2	398
S197	10	1	106181690	106188448	6.759	160
S196	10	1	106172691	106181571	8.881	120
S195	10	1	93930173	94021677	91.505	2307
S194	10	1	74625172	74632501	7.33	186
S193	10	1	74615367	74624411	9.045	186
S192	10	1	65898466	65930419	31.954	1060
S191	10	1	44633140	44736512	103.373	3496
S190	10	1	41777814	41804705	26.892	605
S189	10	1	41742541	41745729	3.189	49
S214	10	2	146681352	146681513	0.162	4
S213	10	2	132678643	132706709	28.067	790
S212	10	2	119155730	119168313	12.584	285
S211	10	2	119065100	119106937	41.838	819
S210	10	2	87992396	88045554	53.159	1864
S209	10	2	87955764	87990557	34.794	1200
S208	10	2	51766003	51869379	103.377	2437
S207	10	2	51319528	51369961	50.434	1118
S206	10	2	35878803	35913844	35.042	914
S205	10	2	28221562	28241263	19.702	412
S204	10	2	27795040	27858404	63.365	1877
S203	10	2	27722291	27794926	72.636	2306
S202	10	2	27698668	27718378	19.711	474
S201	10	2	27471911	27598962	127.052	3304
S200	10	2	25847989	25852346	4.358	134
S223	10	3	102377209	102388906	11.698	357
S222	10	3	99569925	99701907	131.983	8
S221	10	3	69490526	69494722	4.197	104
S220	10	3	69481552	69489871	8.32	197
S219	10	3	2376331	2399005	22.675	463
S218	10	3	2164604	2164618	0.015	2
S217	10	3	2086096	2114410	28.315	600
S216	10	3	1948781	2085937	137.157	2814
S215	10	3	1756960	1819819	62.86	1364
S225	10	4	18213366	18246456	33.091	630
S224	10	4	15376633	15399334	22.702	706
S228	10	5	59405279	59500387	95.109	2431
S227	10	5	47768816	47905187	136.372	64
S226	10	5	40889580	40890198	0.619	24
S229	10	6	13549057	13644829	95.773	2492
S230	10	7	7383838	7419243	35.406	639
S238	10	8	10718244	10825200	106.957	1916
S237	10	8	10546783	10576110	29.328	296
S236	10	8	10540948	10546516	5.569	136
S235	10	8	10397620	10485061	87.442	1577
S234	10	8	9888323	9991423	103.101	1894
S233	10	8	9816908	9888239	71.332	1379
S232	10	8	9777533	9816672	39.14	705
S231	10	8	8960650	8962957	2.308	62
S240	10	11	19245634	19269721	24.088	574
S239	10	11	2280024	2287219	7.196	187
S242	10	15	759184	761024	1.841	27
S241	10	15	449420	469479	20.06	472
S243	10	17	5260217	5408955	148.739	34

## Sheet: LR-PK
POOL	No of chickens	CHR	BP1	BP2	KB	NSNP
S1	7	1	74007594	74094123	86.53	1426
S2	7	1	114949310	115052627	103.318	78
S3	7	2	21759794	22233215	473.422	62
S4	7	2	31142041	31250572	108.532	148
S5	7	2	32593240	32756830	163.591	56
S6	7	2	32796998	33300779	503.782	37
S7	7	2	51319528	51386544	67.017	1443
S8	7	2	142287537	142407535	119.999	104
S9	7	3	88511869	88692899	181.031	27
S10	7	4	54651258	55034283	383.026	65
S11	7	5	2422916	2570529	147.614	3148
S12	7	5	2571933	2603462	31.53	683
S13	7	5	2875212	2919599	44.388	835
S14	7	5	2919991	2945568	25.578	537
S15	7	5	2982562	3027797	45.236	935
S16	7	5	3383608	3476481	92.874	1712
S17	7	5	3573477	3681681	108.205	2068
S18	7	5	3782045	3864122	82.078	1693
S19	7	8	56227	206703	150.477	4345
S20	7	8	9817557	9827770	10.214	212
S21	7	8	9829638	9888239	58.602	1114
S22	7	8	10183516	10208109	24.594	477
S23	7	8	10340339	10361246	20.908	428
S24	7	8	10397620	10499486	101.867	1876
S25	7	8	10575960	10576149	0.19	6
S26	7	8	10576243	10694905	118.663	2195
S27	7	8	28606448	28641657	35.21	749
S28	7	8	28641815	28662028	20.214	405
S29	7	9	36012	149808	113.797	2454
S30	7	10	131188	264349	133.162	248
S31	7	11	2497823	2650511	152.689	2483
S32	7	13	801878	897770	95.893	1903
S33	7	13	16338095	16456992	118.898	67
S34	7	13	16541772	16695264	153.493	102
S35	7	13	17558511	17660720	102.21	2238
S36	7	15	159551	195136	35.586	701
S37	7	15	263977	272688	8.712	127
S38	7	17	10146312	10260254	113.943	2237
S39	7	17	10260405	10369936	109.532	2080
S40	7	18	1838241	1970562	132.322	81
S41	7	18	7016719	7638212	621.494	127
S42	7	18	10874231	10957485	83.255	1484
S43	7	18	10957754	10995002	37.249	713
S44	7	18	10995202	11200534	205.333	4071
S45	7	19	9644403	9739956	95.554	2055
S46	7	20	13865107	13883385	18.279	372
S47	7	20	13952412	13975592	23.181	439
S48	7	20	13975951	14003323	27.373	457
S49	7	20	14015116	14080288	65.173	1244
S50	7	20	14080611	14172108	91.498	1707
S51	7	21	143988	154817	10.83	184
S52	7	21	155008	274926	119.919	971
S53	7	22	89243	208296	119.054	3384
S54	7	22	212164	289318	77.155	2314
S55	7	22	290485	388427	97.943	2722
S56	7	22	388559	389590	1.032	39
S57	7	22	481528	657488	175.961	5127
S58	7	22	777526	812988	35.463	1005
S59	7	22	813033	968905	155.873	4599
S60	7	22	2637344	2666612	29.269	689
S61	7	26	1140132	1242599	102.468	49
S62	7	28	1301033	1409902	108.87	99
S63	7	28	4507462	4695124	187.663	3062
S64	6	1	24370913	24603302	232.39	65
S65	6	1	24870904	24996281	125.378	48
S66	6	1	73955979	74005895	49.917	996
S67	6	1	74499584	74615146	115.563	2030
S68	6	1	75013244	75045324	32.081	659
S69	6	1	113303586	113428957	125.372	6
S70	6	1	147415728	147416496	0.769	25
S71	6	1	161002649	161105608	102.96	38
S72	6	1	168915526	168968654	53.129	1559
S73	6	2	36269154	36376918	107.765	84
S74	6	2	51452548	51486190	33.643	753
S75	6	2	119599319	119600134	0.816	36
S76	6	2	119603316	119708788	105.473	77
S77	6	2	120243034	120379620	136.587	283
S78	6	3	1868286	2035360	167.075	3358
S79	6	3	2035432	2105070	69.639	1371
S80	6	3	2105501	2139950	34.45	726
S81	6	3	2236830	2286285	49.456	1084
S82	6	3	56191945	56310128	118.184	191
S83	6	3	56319936	56476779	156.844	63
S84	6	4	82680	138774	56.095	1257
S85	6	4	18253299	18349222	95.924	1744
S86	6	4	18349827	18353694	3.868	81
S87	6	4	18437143	18542688	105.546	1797
S88	6	4	18557662	18573331	15.67	284
S89	6	5	2603690	2608184	4.495	95
S90	6	5	46808013	47744054	936.042	26
S91	6	7	6702247	6781601	79.355	1775
S92	6	7	6903699	7003305	99.607	1840
S93	6	7	7193470	7232001	38.532	755
S94	6	7	7509917	7626588	116.672	2242
S95	6	7	35915526	35919881	4.356	117
S96	6	7	35920075	36005709	85.635	2181
S97	6	7	36005875	36026510	20.636	481
S98	6	7	36076987	36155569	78.583	1911
S99	6	8	222100	222519	0.42	23
S100	6	8	8649936	8733502	83.567	109
S101	6	8	8733813	8745650	11.838	332
S102	6	8	8752233	8766203	13.971	364
S103	6	8	10034920	10178295	143.376	2619
S104	6	8	10695157	10696619	1.463	25
S105	6	11	2803811	2957588	153.778	2646
S106	6	11	3002493	3079374	76.882	1342
S107	6	11	3151196	3167470	16.275	272
S108	6	11	3187074	3240813	53.74	961
S109	6	12	1012739	1122089	109.351	57
S110	6	13	929822	1023655	93.834	1713
S111	6	15	301170	420320	119.151	2418
S112	6	15	12531712	12575663	43.952	757
S113	6	19	2752192	2864040	111.849	103
S114	6	19	9079355	9191846	112.492	2358
S115	6	19	9395376	9490252	94.877	2129
S116	6	19	9752857	9821724	68.868	1361
S117	6	19	9823343	9830621	7.279	162
S118	6	19	9851469	9865489	14.021	267
S119	6	20	116345	161366	45.022	920
S120	6	20	161537	167850	6.314	108
S121	6	20	168829	334724	165.896	3766
S122	6	21	124762	130401	5.64	137
S123	6	22	1027445	1052918	25.474	820
S124	6	22	1061261	1065995	4.735	131
S125	6	23	5498548	5587276	88.729	1422
S126	6	23	5588132	5683434	95.303	1487
S127	6	25	1736540	2072844	336.305	32
S128	6	26	31073	202706	171.634	3258
S129	6	26	4759320	4954263	194.944	77
S130	6	26	5188416	5274361	85.946	2081
S131	5	1	36932289	36946165	13.877	455
S132	5	1	41641581	41783188	141.608	3438
S133	5	1	73655010	73751071	96.062	1756
S134	5	1	73754732	73757859	3.128	78
S135	5	1	73820243	73858882	38.64	763
S136	5	1	74127114	74165158	38.045	726
S137	5	1	74323367	74333021	9.655	199
S138	5	1	74363979	74482094	118.116	2254
S139	5	1	74631735	74633070	1.336	36
S140	5	1	74811956	74942696	130.741	2257
S141	5	1	74942832	74953319	10.488	271
S142	5	1	94816861	94827667	10.807	286
S143	5	1	100341294	100434875	93.582	247
S144	5	1	104815081	104846127	31.047	1028
S145	5	1	113299688	113303494	3.807	49
S146	5	1	122099586	122204098	104.513	301
S147	5	1	159270101	159303014	32.914	762
S148	5	2	53721074	53723518	2.445	70
S149	5	2	73689079	73798300	109.222	2876
S150	5	2	81744559	81844947	100.389	48
S151	5	3	1802739	1819819	17.081	358
S152	5	3	2148213	2160500	12.288	265
S153	5	3	2297654	2329041	31.388	669
S154	5	3	2446609	2521489	74.881	1436
S155	5	3	28347826	28369391	21.566	732
S156	5	3	99569824	99702597	132.774	38
S157	5	3	102288272	102320329	32.058	1041
S158	5	3	102323686	102325292	1.607	57
S159	5	3	102325411	102340720	15.31	480
S160	5	3	102450624	102493970	43.347	1372
S161	5	3	110252394	110299835	47.442	1484
S162	5	4	76648846	76671651	22.806	681
S163	5	4	76671699	76768204	96.506	2939
S164	5	5	3031801	3090974	59.174	1564
S165	5	5	3135587	3138638	3.052	75
S166	5	5	3164038	3209774	45.737	962
S167	5	5	3719751	3738735	18.985	412
S168	5	5	3868847	3891755	22.909	588
S169	5	5	40900621	40944795	44.175	1295
S170	5	5	59405190	59500481	95.292	2436
S171	5	6	8690155	8794470	104.316	371
S172	5	6	12492479	12594135	101.657	3228
S173	5	6	12997489	13046156	48.668	1320
S174	5	6	13046277	13102102	55.826	1458
S175	5	6	13525760	13618694	92.935	2424
S176	5	7	6638769	6645585	6.817	213
S177	5	7	7145417	7155730	10.314	232
S178	5	7	8513829	8544951	31.123	1011
S179	5	8	9046993	9133375	86.383	2068
S180	5	8	10868049	10939719	71.671	1300
S181	5	11	3482911	3556391	73.481	1606
S182	5	11	19138625	19203116	64.492	1061
S183	5	13	709262	733958	24.697	536
S184	5	14	311313	429437	118.125	2836
S185	5	14	454733	516605	61.873	1638
S186	5	14	674243	764356	90.114	1947
S187	5	15	2891132	3076156	185.025	5065
S188	5	20	990700	1145185	154.486	59
S189	5	20	1435863	1536707	100.845	114
S190	5	22	469240	469304	0.065	3
S191	5	22	657703	701623	43.921	1229
S192	5	22	2391167	2426840	35.674	903
S193	5	24	3411	112177	108.767	2450
S194	5	27	915355	1038132	122.778	23

## Sheet: LR-AF
POOL	No of chickens	CHR	BP1	BP2	KB	NSNP
S1	11	1	65875272	65930419	55.148	1747
S2	11	1	74029426	74094240	64.815	1199
S3	11	2	21759794	22233224	473.431	63
S4	11	2	31140799	31250572	109.774	176
S5	11	2	32592468	32756634	164.167	67
S6	11	2	36268978	36375713	106.736	52
S7	11	2	53805770	53838125	32.356	564
S8	11	2	86615845	86627621	11.777	202
S9	11	2	142287536	142407417	119.882	98
S10	11	5	2919915	3031239	111.325	2273
S11	11	5	40948450	40958139	9.69	244
S12	11	5	40958782	40990754	31.973	912
S13	11	5	40990890	41024647	33.758	924
S14	11	7	7193506	7228688	35.183	688
S15	11	7	7509917	7553030	43.114	852
S16	11	11	2532714	2635499	102.786	1667
S17	11	11	3184977	3301867	116.891	2243
S18	11	12	1012708	1122059	109.352	54
S19	11	13	801689	891738	90.05	1795
S20	11	13	16541014	16692857	151.844	46
S21	11	15	306223	384617	78.395	1686
S22	11	18	7016719	7327139	310.421	57
S23	11	18	7327719	7327967	0.249	9
S24	11	18	11026226	11119503	93.278	1869
S25	11	19	9142879	9199678	56.8	1170
S26	11	19	9610531	9717077	106.547	2388
S27	11	19	9717280	9729791	12.512	267
S28	11	19	9729929	9830711	100.783	2077
S29	11	19	9830753	9881656	50.904	968
S30	11	20	161537	192500	30.964	639
S31	11	20	192571	280009	87.439	1858
S32	11	20	280367	280428	0.062	3
S33	11	20	14003834	14014790	10.957	173
S34	11	20	14015116	14019500	4.385	95
S35	11	20	14020162	14026317	6.156	137
S36	11	20	14026457	14106704	80.248	1512
S37	11	20	14106779	14115710	8.932	167
S38	11	21	170906	283702	112.797	825
S39	11	22	161957	289295	127.339	3821
S40	11	22	308787	389590	80.804	2213
S41	11	22	488820	605499	116.68	3379
S42	11	22	701871	969140	267.27	7745
S43	11	22	969280	988895	19.616	549
S44	11	22	989164	1016955	27.792	899
S45	11	22	2610286	2655461	45.176	1055
S46	11	22	2655610	2696887	41.278	811
S47	11	23	5562348	5617496	55.149	857
S48	11	23	5617525	5715904	98.38	1484
S49	11	26	114597	225427	110.831	2173
S50	11	26	4759026	4953317	194.292	53
S51	11	28	1301805	1407828	106.024	66
S52	11	28	4499152	4510589	11.438	230
S53	11	28	4510709	4706366	195.658	3181
S54	10	1	74501439	74584695	83.257	1602
S55	10	1	74585062	74613935	28.874	321
S56	10	1	74848523	74922757	74.235	1265
S57	10	1	113303586	113434838	131.253	113
S58	10	1	114949310	115053851	104.542	106
S59	10	2	25757849	25789203	31.355	693
S60	10	2	86463868	86569840	105.973	2779
S61	10	2	119603325	119708783	105.459	75
S62	10	2	135076563	135720027	643.465	36
S63	10	3	1184503	1235171	50.669	1413
S64	10	3	1756960	1791792	34.833	765
S65	10	3	1847634	1903777	56.144	1051
S66	10	5	2503719	2568870	65.152	1431
S67	10	5	2874802	2874802	0.001	1
S68	10	5	3381889	3383097	1.209	28
S69	10	5	3387343	3401016	13.674	249
S70	10	5	3401384	3495777	94.394	1709
S71	10	5	3547630	3603688	56.059	1083
S72	10	5	3738853	3760838	21.986	401
S73	10	5	32106814	32136675	29.862	658
S74	10	5	41075434	41080085	4.652	141
S75	10	5	46808424	47744138	935.715	18
S76	10	6	9871700	9980935	109.236	15
S77	10	7	6734967	6781214	46.248	996
S78	10	7	7098776	7132536	33.761	635
S79	10	7	36080501	36216764	136.264	3309
S80	10	8	10122135	10179871	57.737	937
S81	10	8	10868499	10970571	102.073	1902
S82	10	9	3326	113321	109.996	2330
S83	10	10	136717	270657	133.941	345
S84	10	11	2823593	2866695	43.103	690
S85	10	11	2867532	2957588	90.057	1640
S86	10	11	3151196	3167470	16.275	272
S87	10	13	16338095	16455988	117.894	31
S88	10	13	17565769	17713805	148.037	3206
S89	10	18	1849307	1970562	121.256	16
S90	10	20	143237	148778	5.542	116
S91	10	20	149075	161366	12.292	240
S92	10	20	14126658	14132783	6.126	93
S93	10	20	14132878	14239868	106.991	2044
S94	10	22	33611	161477	127.867	3554
S95	10	22	290535	307316	16.782	511
S96	10	22	668985	700562	31.578	902
S97	10	22	1071865	1103795	31.931	753
S98	10	24	3308	112171	108.864	2454
S99	10	26	1140132	1242031	101.9	37
S100	10	27	915627	1038132	122.506	10
S101	9	1	41692203	41745764	53.562	1203
S102	9	1	41745892	41760437	14.546	352
S103	9	1	41760823	41845261	84.439	1964
S104	9	1	65960852	65966573	5.722	178
S105	9	1	74989821	75045478	55.658	1117
S106	9	1	75045646	75126352	80.707	1169
S107	9	1	135642194	135726455	84.262	55
S108	9	1	159180959	159287887	106.929	2706
S109	9	1	159808538	159917629	109.092	2736
S110	9	2	27307753	27409738	101.986	2729
S111	9	2	32796919	33118970	322.052	33
S112	9	2	73690865	73739786	48.922	1158
S113	9	2	81745541	81844648	99.108	3
S114	9	2	86580245	86613884	33.64	976
S115	9	3	1827658	1831867	4.21	68
S116	9	3	110204547	110252243	47.697	1405
S117	9	3	110252356	110260944	8.589	260
S118	9	4	18319294	18395385	76.092	1343
S119	9	4	18395456	18489480	94.025	1581
S120	9	4	19531194	19633104	101.911	1761
S121	9	4	54678018	55034283	356.266	56
S122	9	5	2423330	2431438	8.109	171
S123	9	5	3031696	3032008	0.313	10
S124	9	5	3252308	3276852	24.545	446
S125	9	5	3496680	3516017	19.338	313
S126	9	5	32142682	32204863	62.182	1706
S127	9	5	41075305	41075380	0.076	4
S128	9	5	47768729	47905252	136.524	76
S129	9	7	6903573	7026436	122.864	2329
S130	9	8	8733746	8761995	28.25	781
S131	9	8	9813247	9896000	82.754	1569
S132	9	8	10045108	10119094	73.987	1425
S133	9	8	10576243	10694905	118.663	2195
S134	9	11	2980201	3042293	62.093	1117
S135	9	17	10177924	10244582	66.659	1336
S136	9	17	10285583	10295116	9.534	215
S137	9	18	126894	177602	50.709	1148
S138	9	20	307241	337041	29.801	805
S139	9	20	339353	358511	19.159	529
S140	9	20	991543	1145185	153.643	34
S141	9	20	1437428	1536793	99.366	68
S142	9	20	13947926	13952194	4.269	75
S143	9	22	414852	447749	32.898	951
S144	9	22	2518802	2556822	38.021	1050
S145	9	25	1736553	2073133	336.581	42
S146	8	1	74615367	74632341	16.975	375
S147	8	1	74945109	74984041	38.933	749
S148	8	1	74984749	74989740	4.992	123
S149	8	1	110675547	110769933	94.387	2439
S150	8	1	161002649	161105881	103.233	49
S151	8	2	21757637	21758044	0.408	16
S152	8	2	52408756	52584864	176.109	3497
S153	8	2	86845072	86856428	11.357	246
S154	8	2	141011623	141074918	63.296	2229
S155	8	3	2016369	2035738	19.37	389
S156	8	3	2035770	2147885	112.116	2271
S157	8	3	2164816	2167483	2.668	35
S158	8	3	2167877	2170238	2.362	49
S159	8	3	2537823	2653876	116.054	2280
S160	8	3	60941458	61046107	104.65	3142
S161	8	3	88512013	88887245	375.233	61
S162	8	4	19528356	19531072	2.717	44
S163	8	4	41174702	41231390	56.689	1385
S164	8	4	41461170	41565965	104.796	2973
S165	8	4	76643370	76722196	78.827	2395
S166	8	4	80808193	80920831	112.639	3597
S167	8	4	80920894	80927835	6.942	239
S168	8	5	3276994	3381570	104.577	2000
S169	8	5	3616595	3682417	65.823	1281
S170	8	5	59437195	59500481	63.287	1660
S171	8	6	11714444	11768902	54.459	1874
S172	8	6	12283698	12308371	24.674	653
S173	8	6	12497623	12606095	108.473	3468
S174	8	6	12607497	12647077	39.581	1400
S175	8	6	12763885	12796641	32.757	1108
S176	8	6	12824677	12870653	45.977	1313
S177	8	6	12871401	12955123	83.723	2309
S178	8	7	7304199	7304212	0.014	2
S179	8	8	9048573	9083182	34.61	798
S180	8	8	9083442	9133375	49.934	1238
S181	8	8	9769603	9777435	7.833	151
S182	8	8	9777482	9804552	27.071	491
S183	8	8	10338561	10340513	1.953	52
S184	8	8	10340764	10499567	158.804	2969
S185	8	8	28602797	28641468	38.672	777
S186	8	9	130697	150048	19.352	401
S187	8	11	2525046	2532127	7.082	127
S188	8	11	3482294	3570614	88.321	1955
S189	8	12	19767705	19828512	60.808	1263
S190	8	13	683177	706737	23.561	512
S191	8	14	455105	513088	57.984	1560
S192	8	14	513686	576924	63.239	1386
S193	8	19	2752149	2860496	108.348	28
S194	8	19	9395376	9488720	93.345	2087

[truncated: 3 more sheets: ARI, WLG, RJF]
