# Supplementary material for: Comparative Analysis of Runs of Homozygosity Islands in Indigenous and Commercial Chickens Revealed Candidate Loci for Disease Resistance and Production Traits
Source: Vet Med Sci. 2024 Dec 10;11(1):e70074. doi: 10.1002/vms3.70074 (PMC11629026; doi:10.1002/vms3.70074)
Supplement: Supplementary file 5 — Supporting Information [file VMS3-11-e70074-s003.xlsx]

## Sheet: WLH
Table S4: The candidate genes identified in ROH regions.
Chromosome	Gene name	Gene start (bp)	Gene end (bp)	Gene ID	Gene description
1	DACH1	156610367	156979403	ENSGALG00010000870	dachshund family transcription factor 1 [Source:NCBI gene (formerly Entrezgene);Acc:373935]
1	NLGN4Y	126994266	127160218	ENSGALG00010001477	neuroligin 4, Y-linked [Source:NCBI gene (formerly Entrezgene);Acc:428006]
1	DMD	114493557	115657311	ENSGALG00010001982	dystrophin [Source:NCBI gene (formerly Entrezgene);Acc:396236]
1	HERC2	130612936	130718275	ENSGALG00010002886	HECT and RLD domain containing E3 ubiquitin protein ligase 2 [Source:NCBI gene (formerly Entrezgene);Acc:418682]
1	GABRB3	131378592	131566074	ENSGALG00010002942	gamma-aminobutyric acid type A receptor beta3 subunit [Source:NCBI gene (formerly Entrezgene);Acc:396290]
1	RB1	168625596	168710104	ENSGALG00010003900	RB transcriptional corepressor 1 [Source:NCBI gene (formerly Entrezgene);Acc:386582]
1	RCBTB2	168713344	168741188	ENSGALG00010003929	RCC1 and BTB domain containing protein 2 [Source:HGNC Symbol;Acc:HGNC:1914]
1	CAB39L	169020275	169086923	ENSGALG00010004043	calcium binding protein 39 like [Source:NCBI gene (formerly Entrezgene);Acc:418865]
1	SETDB2	169087015	169106326	ENSGALG00010004049	SET domain bifurcated 2 [Source:NCBI gene (formerly Entrezgene);Acc:418866]
1	ARL11	169149540	169160199	ENSGALG00010004070	ADP ribosylation factor like GTPase 11 [Source:HGNC Symbol;Acc:HGNC:24046]
1	PHF11	169110330	169125470	ENSGALG00010004083	PHD finger protein 11 [Source:NCBI gene (formerly Entrezgene);Acc:418867]
1	KPNA3	169157463	169210628	ENSGALG00010004141	karyopherin subunit alpha 3 [Source:NCBI gene (formerly Entrezgene);Acc:418870]
1	FGF14	142995756	143382215	ENSGALG00010005184	fibroblast growth factor 14 [Source:NCBI gene (formerly Entrezgene);Acc:395554]
1	CCDC80	83793489	83817456	ENSGALG00010005242	coiled-coil domain containing 80 [Source:NCBI gene (formerly Entrezgene);Acc:395074]
1	ATG3	83833202	83862928	ENSGALG00010005261	autophagy related 3 [Source:NCBI gene (formerly Entrezgene);Acc:418369]
1	gga-mir-12213	94843406	94843464	ENSGALG00010008998	gga-mir-12213 [Source:miRBase;Acc:MI0040661]
1	POC1B	43378344	43423638	ENSGALG00010013276	POC1 centriolar protein B [Source:NCBI gene (formerly Entrezgene);Acc:417889]
1	ZDHHC17	38246786	38327454	ENSGALG00010013476	zinc finger DHHC-type containing 17 [Source:NCBI gene (formerly Entrezgene);Acc:417867]
1	CSRP2	38330943	38338993	ENSGALG00010013516	cysteine and glycine rich protein 2 [Source:NCBI gene (formerly Entrezgene);Acc:396128]
1	COL4A1	138809048	138919615	ENSGALG00010014128	collagen type IV alpha 1 chain [Source:NCBI gene (formerly Entrezgene);Acc:395530]
1	SLC16A7	32176446	32256026	ENSGALG00010014226	solute carrier family 16 member 7 [Source:NCBI gene (formerly Entrezgene);Acc:417815]
1	COL4A2	138919708	139061822	ENSGALG00010014324	collagen type IV alpha 2 chain [Source:NCBI gene (formerly Entrezgene);Acc:418752]
1	PTHLH	72858164	72871051	ENSGALG00010021622	parathyroid hormone like hormone [Source:NCBI gene (formerly Entrezgene);Acc:396281]
1	C1S	77328131	77337580	ENSGALG00010023603	complement C1s [Source:NCBI gene (formerly Entrezgene);Acc:418294]
1	PEX5	77382768	77393785	ENSGALG00010023800	peroxisomal biosis factor 5 [Source:NCBI gene (formerly Entrezgene);Acc:418299]
1	EPHA1	77445023	77479195	ENSGALG00010023864	EPH receptor A1 [Source:NCBI gene (formerly Entrezgene);Acc:378782]
1	ZYX	77483646	77514171	ENSGALG00010023926	zyxin [Source:NCBI gene (formerly Entrezgene);Acc:418300]
1	NTF3	74314246	74388375	ENSGALG00010024492	neurotrophin 3 [Source:NCBI gene (formerly Entrezgene);Acc:428099]
1	CD9	74815459	74845081	ENSGALG00010024600	CD9 molecule [Source:NCBI gene (formerly Entrezgene);Acc:395527]
2	CDH12	72691864	73051548	ENSGALG00010000770
2	PEX2	119207825	119231825	ENSGALG00010003261	peroxisomal biosis factor 2 [Source:NCBI gene (formerly Entrezgene);Acc:420192]
2	ABCB1	20620324	20661077	ENSGALG00010004200	ATP binding cassette subfamily B member 1 [Source:NCBI gene (formerly Entrezgene);Acc:395712]
2	RUNDC3B	20675562	20720751	ENSGALG00010004226	RUN domain containing 3B [Source:NCBI gene (formerly Entrezgene);Acc:420535]
2	RSU1	19904262	20005139	ENSGALG00010004568	Ras suppressor protein 1 [Source:NCBI gene (formerly Entrezgene);Acc:420524]
2	ABCB1	20571024	20613335	ENSGALG00010005222	ATP binding cassette subfamily B member 1 [Source:HGNC Symbol;Acc:HGNC:40]
2	PARD3	13066264	13500268	ENSGALG00010005596	par-3 family cell polarity regulator [Source:NCBI gene (formerly Entrezgene);Acc:420468]
2	ID4	59459266	59461910	ENSGALG00010006926	inhibitor of DNA binding 4, HLH protein [Source:NCBI gene (formerly Entrezgene);Acc:374150]
2	KIF13A	60126383	60239135	ENSGALG00010007777	kinesin family member 13A [Source:HGNC Symbol;Acc:HGNC:14566]
2	SIRT5	60240896	60248932	ENSGALG00010007780	sirtuin 5 [Source:NCBI gene (formerly Entrezgene);Acc:420834]
2	RNF182	60360645	60398623	ENSGALG00010007855	ring finger protein 182 [Source:HGNC Symbol;Acc:HGNC:28522]
2	EMC2	131235994	131338381	ENSGALG00010007952	ER membrane protein complex subunit 2 [Source:NCBI gene (formerly Entrezgene);Acc:420273]
2	TG	140741034	140881599	ENSGALG00010008164	thyroglobulin [Source:NCBI gene (formerly Entrezgene);Acc:100857838]
2	LRRC6	140613433	140661433	ENSGALG00010008350	leucine rich repeat containing 6 [Source:NCBI gene (formerly Entrezgene);Acc:420324]
2	PHF20L1	140685752	140734209	ENSGALG00010008387	PHD finger protein 20-like 1 [Source:NCBI gene (formerly Entrezgene);Acc:420323]
2	NSMCE2	137719120	137847187	ENSGALG00010008897	NSE2/MMS21 homolog, SMC5-SMC6 complex SUMO ligase [Source:NCBI gene (formerly Entrezgene);Acc:420333]
2	COL22A1	143476473	143704892	ENSGALG00010008946	collagen type XXII alpha 1 chain [Source:NCBI gene (formerly Entrezgene);Acc:420315]
2	OTUD6A	124366188	124380913	ENSGALG00010011086	OTU deubiquitinase 6A [Source:NCBI gene (formerly Entrezgene);Acc:420222]
2	MMP16	123247516	123430222	ENSGALG00010012390	matrix metallopeptidase 16 [Source:NCBI gene (formerly Entrezgene);Acc:396116]
2	NBN	123953464	123980323	ENSGALG00010012671	nibrin [Source:NCBI gene (formerly Entrezgene);Acc:374246]
2	CALB1	124001747	124020030	ENSGALG00010012850	calbindin 1 [Source:NCBI gene (formerly Entrezgene);Acc:396519]
2	RALYL	122076007	122187660	ENSGALG00010013199	RALY RNA binding protein-like [Source:NCBI gene (formerly Entrezgene);Acc:420203]
2	ATP6V0D2	122621620	122639524	ENSGALG00010013339	ATPase H+ transporting V0 subunit d2 [Source:NCBI gene (formerly Entrezgene);Acc:420210]
2	WWP1	122659411	122719898	ENSGALG00010013354	WW domain containing E3 ubiquitin protein ligase 1 [Source:NCBI gene (formerly Entrezgene);Acc:420212]
2	RMDN1	122721434	122734736	ENSGALG00010013374	regulator of microtubule dynamics 1 [Source:NCBI gene (formerly Entrezgene);Acc:420213]
2	VPS41	49275776	49384598	ENSGALG00010016583	VPS41 subunit of HOPS complex [Source:NCBI gene (formerly Entrezgene);Acc:420762]
2	SEPTIN7	46822422	46895128	ENSGALG00010018895	septin 7 [Source:NCBI gene (formerly Entrezgene);Acc:420741]
2	TBX20	47151952	47190297	ENSGALG00010019019	T-box 20 [Source:NCBI gene (formerly Entrezgene);Acc:373943]
3	COL9A1	82510679	82576754	ENSGALG00010001727	collagen type IX alpha 1 chain [Source:NCBI gene (formerly Entrezgene);Acc:771873]
3	MYOM2	90387952	90485327	ENSGALG00010001850	myomesin 2 [Source:NCBI gene (formerly Entrezgene);Acc:396034]
3	VSNL1	99825974	99939827	ENSGALG00010002364	visinin like 1 [Source:NCBI gene (formerly Entrezgene);Acc:396189]
3	SMC6	99905200	99939685	ENSGALG00010002372	structural maintenance of chromosomes 6 [Source:NCBI gene (formerly Entrezgene);Acc:421950]
3	ZPAX	99980825	99993738	ENSGALG00010003469	zona pellucida protein [Source:NCBI gene (formerly Entrezgene);Acc:421952]
3	MSGN1	99974043	99977456	ENSGALG00010003849	mesogenin 1 [Source:NCBI gene (formerly Entrezgene);Acc:395419]
3	COL12A1	80499070	80599905	ENSGALG00010004096	collagen type XII alpha 1 chain [Source:NCBI gene (formerly Entrezgene);Acc:395875]
3	EPHA7	73598654	73755659	ENSGALG00010004127	EPH receptor A7 [Source:NCBI gene (formerly Entrezgene);Acc:395967]
3	ESR1	48635735	48827660	ENSGALG00010005186	estrogen receptor 1 [Source:NCBI gene (formerly Entrezgene);Acc:396099]
3	RNASET2	42208419	42230821	ENSGALG00010005789	ribonuclease T2 [Source:NCBI gene (formerly Entrezgene);Acc:421569]
3	CITED2	53657066	53674953	ENSGALG00010005905	Cbp/p300 interacting transactivator with Glu/Asp rich carboxy-terminal domain 2 [Source:NCBI gene (formerly Entrezgene);Acc:395399]
3	gga-mir-12261	42773577	42773637	ENSGALG00010007180	gga-mir-12261 [Source:miRBase;Acc:MI0040726]
3	FMN2	35886239	36030424	ENSGALG00010008880	formin 2 [Source:NCBI gene (formerly Entrezgene);Acc:107053055]
3	HACE1	68714149	68758256	ENSGALG00010012419	HECT domain and ankyrin repeat containing E3 ubiquitin protein ligase 1 [Source:NCBI gene (formerly Entrezgene);Acc:421788]
3	COL10A1	63657722	63709797	ENSGALG00010012719	collagen, type X, alpha 1 [Source:NCBI gene (formerly Entrezgene);Acc:100858979]
3	LYPLAL1	18811913	18841142	ENSGALG00010017580	lysophospholipase like 1 [Source:NCBI gene (formerly Entrezgene);Acc:421351]
3	EPAS1	26244217	26333652	ENSGALG00010018414	endothelial PAS domain protein 1 [Source:NCBI gene (formerly Entrezgene);Acc:395596]
3	PLCB4	13654192	13890095	ENSGALG00010018418	phospholipase C beta 4 [Source:NCBI gene (formerly Entrezgene);Acc:416730]
3	REL	2114804	2148936	ENSGALG00010019036	REL proto-onco, NF-kB subunit [Source:NCBI gene (formerly Entrezgene);Acc:396500]
3	PUS10	2148746	2186293	ENSGALG00010019062	pseudouridylate synthase 10 [Source:NCBI gene (formerly Entrezgene);Acc:421198]
3	PEX13	2185439	2192582	ENSGALG00010019087	peroxisomal biosis factor 13 [Source:NCBI gene (formerly Entrezgene);Acc:421197]
3	KIAA1841	2193441	2218575	ENSGALG00010019135	KIAA1841 [Source:NCBI gene (formerly Entrezgene);Acc:421196]
3	USP34	2282626	2423308	ENSGALG00010019302	ubiquitin specific peptidase 34 [Source:NCBI gene (formerly Entrezgene);Acc:421193]
3	DAAM2	28427044	28626751	ENSGALG00010020120	dishevelled associated activator of morphosis 2 [Source:NCBI gene (formerly Entrezgene);Acc:421422]
3	GLP1R	28981913	28991689	ENSGALG00010020690
3	BTBD9	29198726	29372804	ENSGALG00010021236	BTB domain containing 9 [Source:NCBI gene (formerly Entrezgene);Acc:421429]
3	GLP1R	29005048	29061195	ENSGALG00010021673
4	CAMK2D	56055336	56213103	ENSGALG00010003914	calcium/calmodulin dependent protein kinase II delta [Source:NCBI gene (formerly Entrezgene);Acc:422688]
4	IL8L1	50430779	50434076	ENSGALG00010005122	interleukin 8-like 1 [Source:NCBI gene (formerly Entrezgene);Acc:395872]
4	PDE5A	54091143	54221661	ENSGALG00010005499	phosphodiesterase 5A [Source:NCBI gene (formerly Entrezgene);Acc:422677]
4	FABP2	54233074	54236037	ENSGALG00010005505	fatty acid binding protein 2 [Source:NCBI gene (formerly Entrezgene);Acc:422678]
4	USP53	54245607	54278207	ENSGALG00010005507	ubiquitin specific peptidase 53 [Source:NCBI gene (formerly Entrezgene);Acc:422680]
4	MYOZ2	54292334	54309888	ENSGALG00010005510	myozenin 2 [Source:NCBI gene (formerly Entrezgene);Acc:422682]
4	METTL14	54492815	54537662	ENSGALG00010005551	methyltransferase like 14 [Source:NCBI gene (formerly Entrezgene);Acc:422684]
4	NEUROG2	56643149	56644452	ENSGALG00010005569	neurogenin 2 [Source:NCBI gene (formerly Entrezgene);Acc:395577]
4	KLHL2	23265829	23326594	ENSGALG00010007872	kelch like family member 2 [Source:NCBI gene (formerly Entrezgene);Acc:422422]
4	MSMO1	23327107	23333445	ENSGALG00010007877	methylsterol monooxygenase 1 [Source:NCBI gene (formerly Entrezgene);Acc:422423]
4	TLL1	23527259	23661512	ENSGALG00010009080	tolloid like 1 [Source:NCBI gene (formerly Entrezgene);Acc:395441]
4	RAB28	76970055	77048522	ENSGALG00010009372	RAB28, member RAS onco family [Source:NCBI gene (formerly Entrezgene);Acc:422839]
4	KCNIP4	74095758	74477824	ENSGALG00010010298	potassium voltage-gated channel interacting protein 4 [Source:NCBI gene (formerly Entrezgene);Acc:395239]
4	LCORL	75407671	75427097	ENSGALG00010010958	ligand dependent nuclear receptor corepressor like [Source:HGNC Symbol;Acc:HGNC:30776]
4	LCORL	75353941	75426496	ENSGALG00010010971	ligand dependent nuclear receptor corepressor like [Source:NCBI gene (formerly Entrezgene);Acc:422820]
4	MSN	104541	144397	ENSGALG00010015091	moesin [Source:NCBI gene (formerly Entrezgene);Acc:422173]
4	LRPAP1	81355065	81364325	ENSGALG00010016673	LDL receptor related protein associated protein 1 [Source:NCBI gene (formerly Entrezgene);Acc:395936]
4	NCBP2	2395235	2398822	ENSGALG00010018508
5	DIO2	40057699	40153385	ENSGALG00010004333	iodothyronine deiodinase 2 [Source:HGNC Symbol;Acc:HGNC:2884]
5	STXBP6	31914898	31992333	ENSGALG00010004416	syntaxin binding protein 6 [Source:NCBI gene (formerly Entrezgene);Acc:423299]
5		32349454	32359858	ENSGALG00010004436	NOVA alternative splicing regulator 1 [Source:HGNC Symbol;Acc:HGNC:7886]
5	DPH6	31472184	31659707	ENSGALG00010005407	diphthamine biosynthesis 6 [Source:NCBI gene (formerly Entrezgene);Acc:423294]
5	NOVA1	32365943	32475901	ENSGALG00010007328	NOVA alternative splicing regulator 1 [Source:NCBI gene (formerly Entrezgene);Acc:423300]
5	RHOJ	52922366	52967227	ENSGALG00010017732	ras homolog family member J [Source:NCBI gene (formerly Entrezgene);Acc:423513]
5	ZC3H14	42649124	42670767	ENSGALG00010017996	zinc finger CCCH-type containing 14 [Source:NCBI gene (formerly Entrezgene);Acc:423399]
5	ANO3	3411232	3584859	ENSGALG00010019617	anoctamin 3 [Source:NCBI gene (formerly Entrezgene);Acc:422968]
5	FIBIN	3601767	3696934	ENSGALG00010019801	fin bud initiation factor homolog (zebrafish) [Source:NCBI gene (formerly Entrezgene);Acc:426933]
5	JMJD7	24656255	24662999	ENSGALG00010020212	jumonji domain containing 7 [Source:NCBI gene (formerly Entrezgene);Acc:423221]
5	PSEN1	25886333	25911004	ENSGALG00010020984	presenilin 1 [Source:NCBI gene (formerly Entrezgene);Acc:373977]
5	KATNBL1	29511594	29544127	ENSGALG00010021097	katanin regulatory subunit B1 like 1 [Source:NCBI gene (formerly Entrezgene);Acc:423287]
5	EMC7	29539183	29549283	ENSGALG00010021100	ER membrane protein complex subunit 7 [Source:HGNC Symbol;Acc:HGNC:24301]
5	CHRM5	29563772	29614420	ENSGALG00010021107	cholinergic receptor muscarinic 5 [Source:NCBI gene (formerly Entrezgene);Acc:428881]
5	AVEN	29572552	29658152	ENSGALG00010021111	apoptosis and caspase activation inhibitor [Source:NCBI gene (formerly Entrezgene);Acc:395127]
5	SBF2	8662376	8894866	ENSGALG00010021114	SET binding factor 2 [Source:NCBI gene (formerly Entrezgene);Acc:423043]
5	RYR3	29657563	29842332	ENSGALG00010021123	ryanodine receptor 3 [Source:NCBI gene (formerly Entrezgene);Acc:396111]
5	DPF3	26012494	26171240	ENSGALG00010021218	double PHD fingers 3 [Source:NCBI gene (formerly Entrezgene);Acc:395351]
5	ASTL	21884817	21897113	ENSGALG00010021777	astacin like metalloendopeptidase [Source:NCBI gene (formerly Entrezgene);Acc:423176]
5	SVIP	3240334	3247521	ENSGALG00010022647	small VCP interacting protein [Source:NCBI gene (formerly Entrezgene);Acc:771022]
5	FANCF	3128313	3131718	ENSGALG00010023778	FA complementation group F [Source:HGNC Symbol;Acc:HGNC:3587]
5	CD59	17921400	17927405	ENSGALG00010024802	CD59 molecule [Source:NCBI gene (formerly Entrezgene);Acc:423148]
6	OPNVA	36071656	36077548	ENSGALG00010001616	vertebrate ancient opsin [Source:NCBI gene (formerly Entrezgene);Acc:423974]
6	TCTN3	36093398	36107926	ENSGALG00010001661	tectonic family member 3 [Source:NCBI gene (formerly Entrezgene);Acc:100857412]
6	KCNMA1	14142370	14580045	ENSGALG00010022174	potassium calcium-activated channel subfamily M alpha 1 [Source:NCBI gene (formerly Entrezgene);Acc:374065]
7	WDSUB1	36132025	36161905	ENSGALG00010010943	WD repeat, sterile alpha motif and U-box domain containing 1 [Source:NCBI gene (formerly Entrezgene);Acc:424331]
7	BAZ2B	36165488	36273093	ENSGALG00010010965	bromodomain adjacent to zinc finger domain 2B [Source:NCBI gene (formerly Entrezgene);Acc:395400]
7	LSS	6946058	6956195	ENSGALG00010013452	lanosterol synthase (2,3-oxidosqualene-lanosterol cyclase) [Source:NCBI gene (formerly Entrezgene);Acc:424037]
7	S100B	6961288	6964798	ENSGALG00010013461	S100 calcium binding protein B [Source:NCBI gene (formerly Entrezgene);Acc:424038]
7	ADARB1	7292069	7359150	ENSGALG00010013527	adenosine deaminase, RNA specific B1 [Source:NCBI gene (formerly Entrezgene);Acc:374087]
7	MYLK	26790209	26988894	ENSGALG00010018627	myosin light chain kinase [Source:NCBI gene (formerly Entrezgene);Acc:396445]
7	PPP1R19L	17277452	17320464	ENSGALG00010021821	protein phosphatase 1 regulatory subunit 9 like [Source:NCBI gene (formerly Entrezgene);Acc:395762]
7	PDK1	17321168	17332632	ENSGALG00010021862	pyruvate dehydrogenase kinase 1 [Source:NCBI gene (formerly Entrezgene);Acc:425972]
7	ITGA6	17336778	17455788	ENSGALG00010021931	integrin subunit alpha 6 [Source:NCBI gene (formerly Entrezgene);Acc:396226]
7	SATB2	10407429	10612743	ENSGALG00010023831	SATB homeobox 2 [Source:NCBI gene (formerly Entrezgene);Acc:424063]
7	C2orf69	10605049	10641039	ENSGALG00010023884	C2orf69 homolog [Source:NCBI gene (formerly Entrezgene);Acc:424064]
7	TYW5	10626582	10642484	ENSGALG00010023968	tRNA-yW synthesizing protein 5 [Source:NCBI gene (formerly Entrezgene);Acc:424065]
8	VAV3	1002268	1154632	ENSGALG00010011932	vav 3 guanine nucleotide exchange factor [Source:NCBI gene (formerly Entrezgene);Acc:373939]
8	HENMT1	1250038	1259952	ENSGALG00010012010	HEN methyltransferase 1 [Source:NCBI gene (formerly Entrezgene);Acc:429055]
8	STXBP3	1280967	1308967	ENSGALG00010012066	syntaxin binding protein 3 [Source:NCBI gene (formerly Entrezgene);Acc:424341]
8	NR5A2	1602359	1686032	ENSGALG00010012291	nuclear receptor subfamily 5 group A member 2 [Source:NCBI gene (formerly Entrezgene);Acc:395961]
8	ABCD3	13282583	13328940	ENSGALG00010020934	ATP binding cassette subfamily D member 3 [Source:NCBI gene (formerly Entrezgene);Acc:424487]
8	ARHGAP29	13333213	13383968	ENSGALG00010021139	Rho GTPase activating protein 29 [Source:NCBI gene (formerly Entrezgene);Acc:424488]
8	LRRC40	28675500	28691352	ENSGALG00010023641	leucine rich repeat containing 40 [Source:NCBI gene (formerly Entrezgene);Acc:424713]
8	SRSF11	28693387	28711950	ENSGALG00010023693	serine and arginine rich splicing factor 11 [Source:NCBI gene (formerly Entrezgene);Acc:424714]
8	SASS6	11670612	11683063	ENSGALG00010023890	SAS-6 centriolar assembly protein [Source:NCBI gene (formerly Entrezgene);Acc:424471]
8	MFSD14A	11679094	11699227	ENSGALG00010023918	major facilitator superfamily domain containing 14A [Source:NCBI gene (formerly Entrezgene);Acc:429081]
8	SLC35A3	11701615	11722979	ENSGALG00010023953	solute carrier family 35 member A3 [Source:NCBI gene (formerly Entrezgene);Acc:424472]
9	AGTR1	12066228	12094627	ENSGALG00010017056	angiotensin II receptor type 1 [Source:NCBI gene (formerly Entrezgene);Acc:396065]
9	NCBP2	12099277	12142104	ENSGALG00010017122	nuclear cap binding protein subunit 2, 20kDa [Source:NCBI gene (formerly Entrezgene);Acc:424889]
9	CPB1	12111308	12127926	ENSGALG00010017144	carboxypeptidase B1 [Source:NCBI gene (formerly Entrezgene);Acc:424888]
9	DBR1	195272	203926	ENSGALG00010022671	debranching RNA lariats 1 [Source:NCBI gene (formerly Entrezgene);Acc:429118]
10	TNFAIP8L3	9171361	9212955	ENSGALG00010022579	TNF alpha induced protein 8 like 3 [Source:HGNC Symbol;Acc:HGNC:20620]
10	CYP19A1	9235651	9257293	ENSGALG00010022601	cytochrome P450 family 19 subfamily A member 1 [Source:NCBI gene (formerly Entrezgene);Acc:414854]
10	NRG4	3490438	3512279	ENSGALG00010024121	neuregulin 4 [Source:NCBI gene (formerly Entrezgene);Acc:415354]
10	FBXO22	3515277	3521909	ENSGALG00010024135	F-box protein 22 [Source:NCBI gene (formerly Entrezgene);Acc:415355]
11	ADAMTS18	13435902	13504534	ENSGALG00010007698	ADAM metallopeptidase with thrombospondin type 1 motif 18 [Source:HGNC Symbol;Acc:HGNC:17110]
11	NUDT7	13603745	13608980	ENSGALG00010007765	nudix hydrolase 7 [Source:NCBI gene (formerly Entrezgene);Acc:415800]
11	AP1G1	19399455	19441426	ENSGALG00010008426	adaptor related protein complex 1 gamma 1 subunit [Source:NCBI gene (formerly Entrezgene);Acc:415880]
11	HNF4beta	16639756	16661617	ENSGALG00010009021	hepatic nuclear factor 4beta [Source:NCBI gene (formerly Entrezgene);Acc:415820]
11	AKTIP	4619753	4632606	ENSGALG00010021747	AKT interacting protein [Source:NCBI gene (formerly Entrezgene);Acc:415720]
11	RBL2	4635599	4655918	ENSGALG00010021778	RB transcriptional corepressor like 2 [Source:NCBI gene (formerly Entrezgene);Acc:425111]
11	OSGIN1	2552694	2641742	ENSGALG00010024761	N-terminal EF-hand calcium binding protein 2 [Source:HGNC Symbol;Acc:HGNC:23746]
11	GALR1L	3072111	3087295	ENSGALG00010025309	galanin receptor type 1-like [Source:NCBI gene (formerly Entrezgene);Acc:415713]
11	DPEP2	3103192	3118498	ENSGALG00010025325	dipeptidase 2 [Source:NCBI gene (formerly Entrezgene);Acc:107054267]
11	SLC12A4	3125727	3179020	ENSGALG00010025353	solute carrier family 12 member 4 [Source:NCBI gene (formerly Entrezgene);Acc:415715]
13	WWC1	4392447	4456004	ENSGALG00010008135	WW and C2 domain containing 1 [Source:NCBI gene (formerly Entrezgene);Acc:416167]
13	SRA1	148908	150122	ENSGALG00010008449	steroid receptor RNA activator 1 [Source:NCBI gene (formerly Entrezgene);Acc:427608]
13	EIF4EBP3	150798	254934	ENSGALG00010008618	ankyrin repeat and KH domain containing 1 [Source:NCBI gene (formerly Entrezgene);Acc:416143]
13	TENM2	4460019	5077680	ENSGALG00010009649	teneurin transmembrane protein 2 [Source:NCBI gene (formerly Entrezgene);Acc:373854]
13	GABRG2	6667875	6739159	ENSGALG00010009791	gamma-aminobutyric acid type A receptor gamma2 subunit [Source:NCBI gene (formerly Entrezgene);Acc:396289]
13	GABRA1	6808171	6850478	ENSGALG00010009841	gamma-aminobutyric acid type A receptor alpha1 subunit [Source:NCBI gene (formerly Entrezgene);Acc:374214]
13	GABRA6	6894890	6920279	ENSGALG00010009930	gamma-aminobutyric acid type A receptor alpha6 subunit [Source:NCBI gene (formerly Entrezgene);Acc:395931]
13	GABRB2	6962185	7099734	ENSGALG00010009999	gamma-aminobutyric acid type A receptor beta2 subunit [Source:NCBI gene (formerly Entrezgene);Acc:414890]
14	BMERB1	7490127	7536147	ENSGALG00010020544	bMERB domain containing 1 [Source:NCBI gene (formerly Entrezgene);Acc:416594]
14	MARF1	7539736	7564001	ENSGALG00010020620	meiosis regulator and mRNA stability factor 1 [Source:NCBI gene (formerly Entrezgene);Acc:416595]
14	NDE1	7564150	7595249	ENSGALG00010020635	nudE neurodevelopment protein 1 [Source:NCBI gene (formerly Entrezgene);Acc:416597]
14	MYH11	7581182	7638243	ENSGALG00010020649	myosin, heavy chain 11, smooth muscle [Source:NCBI gene (formerly Entrezgene);Acc:396211]
14	SDK1	3527380	3892282	ENSGALG00010021098	sidekick cell adhesion molecule 1 [Source:NCBI gene (formerly Entrezgene);Acc:373894]
15	UQCR10	11038406	11039861	ENSGALG00010000301	ubiquinol-cytochrome c reductase, complex III subunit X [Source:NCBI gene (formerly Entrezgene);Acc:770937]
15	ZMAT5	11039942	11052800	ENSGALG00010000307	zinc finger matrin-type 5 [Source:NCBI gene (formerly Entrezgene);Acc:417017]
15	STX2	3169011	3231347	ENSGALG00010023062	syntaxin 2 [Source:NCBI gene (formerly Entrezgene);Acc:378895]
15	RAN	3206265	3213452	ENSGALG00010023169	RAN, member RAS onco family [Source:NCBI gene (formerly Entrezgene);Acc:396193]
15	RIMBP2	3232638	3353294	ENSGALG00010023212	RIMS binding protein 2 [Source:NCBI gene (formerly Entrezgene);Acc:374105]
15	SNAP29	104273	113415	ENSGALG00010024164	synaptosome associated protein 29 [Source:NCBI gene (formerly Entrezgene);Acc:416766]
15	HIC2	248200	330566	ENSGALG00010024282	hypermethylated in cancer 2 [Source:NCBI gene (formerly Entrezgene);Acc:416768]
15	UBE2L3	364003	381613	ENSGALG00010024321	ubiquitin conjugating enzyme E2 L3 [Source:NCBI gene (formerly Entrezgene);Acc:416769]
15	YDJC	379777	397082	ENSGALG00010024328	YdjC chitooligosaccharide deacetylase homolog [Source:HGNC Symbol;Acc:HGNC:27158]
17	DENND1A	9629168	9806368	ENSGALG00010028346	DENN domain containing 1A [Source:NCBI gene (formerly Entrezgene);Acc:417102]
17	LHX2	9832247	9853985	ENSGALG00010028411	LIM homeobox 2 [Source:NCBI gene (formerly Entrezgene);Acc:395705]
17	ZBTB34	10852388	10877691	ENSGALG00010028669	zinc finger and BTB domain containing 34 [Source:NCBI gene (formerly Entrezgene);Acc:417090]
17	ZBTB43	10854644	10863206	ENSGALG00010028675	zinc finger and BTB domain containing 43 [Source:HGNC Symbol;Acc:HGNC:17908]
17	ANGPTL2	10909530	10927238	ENSGALG00010028700	angiopoietin-like 2 [Source:NCBI gene (formerly Entrezgene);Acc:776031]
17	FBXW2	10982016	11002582	ENSGALG00010028712	F-box and WD repeat domain containing 2 [Source:NCBI gene (formerly Entrezgene);Acc:417088]
17	SLC2A8	10991239	11000754	ENSGALG00010028726	solute carrier family 2 member 8 [Source:NCBI gene (formerly Entrezgene);Acc:378802]
17	LMX1B	10665490	10780807	ENSGALG00010028911	LIM homeobox transcription factor 1 beta [Source:NCBI gene (formerly Entrezgene);Acc:396312]
18	PSMD12	7766837	7774879	ENSGALG00010029202	proteasome 26S subunit, non-ATPase 12 [Source:NCBI gene (formerly Entrezgene);Acc:417425]
18	CACNG1	7857102	7864116	ENSGALG00010029205	calcium voltage-gated channel auxiliary subunit gamma 1 [Source:NCBI gene (formerly Entrezgene);Acc:417428]
18	CACNG4	7868152	7924530	ENSGALG00010029206	calcium voltage-gated channel auxiliary subunit gamma 4 [Source:NCBI gene (formerly Entrezgene);Acc:373924]
18	NOL11	7678293	7691284	ENSGALG00010029323	nucleolar protein 11 [Source:NCBI gene (formerly Entrezgene);Acc:417423]
18	NUP85	11320946	11333825	ENSGALG00010029698	nucleoporin 85 [Source:NCBI gene (formerly Entrezgene);Acc:422120]
18	GGA3	11334126	11353600	ENSGALG00010029700	golgi associated, gamma adaptin ear containing, ARF binding protein 3 [Source:NCBI gene (formerly Entrezgene);Acc:422121]
18	MRPS7	11352187	11358511	ENSGALG00010029701	mitochondrial ribosomal protein S7 [Source:NCBI gene (formerly Entrezgene);Acc:422122]
18	GRB2	11375947	11420484	ENSGALG00010029705	growth factor receptor bound protein 2 [Source:NCBI gene (formerly Entrezgene);Acc:386572]
19	MED31	10282880	10288179	ENSGALG00010029278	mediator complex subunit 31 [Source:NCBI gene (formerly Entrezgene);Acc:417679]
19		10285022	10290530	ENSGALG00010029279
19	WSB1	9581151	9588655	ENSGALG00010029546	WD repeat and SOCS box containing 1 [Source:NCBI gene (formerly Entrezgene);Acc:395685]
19	NOS2	9679281	9698682	ENSGALG00010029552	nitric oxide synthase 2 [Source:NCBI gene (formerly Entrezgene);Acc:395807]
20	RNF114	14138636	14144425	ENSGALG00010013119	ring finger protein 114 [Source:NCBI gene (formerly Entrezgene);Acc:414881]
20	SPATA2	14144717	14152786	ENSGALG00010013131	spermatosis associated 2 [Source:NCBI gene (formerly Entrezgene);Acc:419355]
20	SLC9A8	14166223	14190694	ENSGALG00010013171	solute carrier family 9 member A8 [Source:NCBI gene (formerly Entrezgene);Acc:419356]
20	PARD6B	13805509	13821513	ENSGALG00010014272	par-6 family cell polarity regulator beta [Source:NCBI gene (formerly Entrezgene);Acc:419352]
20	PTPN1	13870161	13919809	ENSGALG00010014474	protein tyrosine phosphatase non-receptor type 1 [Source:NCBI gene (formerly Entrezgene);Acc:395688]
20	CEBPB	14009178	14052870	ENSGALG00010014573	CCAAT/enhancer binding protein beta [Source:NCBI gene (formerly Entrezgene);Acc:396185]
20	TMEM189	14060074	14077700	ENSGALG00010014611	transmembrane protein 189 [Source:NCBI gene (formerly Entrezgene);Acc:100538348]
20	SNAI1	14133510	14137538	ENSGALG00010015071	snail family transcriptional repressor 1 [Source:NCBI gene (formerly Entrezgene);Acc:396047]
20	GDF5	1563813	1568758	ENSGALG00010021385	growth differentiation factor 5 [Source:NCBI gene (formerly Entrezgene);Acc:374249]
20	CDH4	7452500	7995775	ENSGALG00010022776	cadherin 4 [Source:NCBI gene (formerly Entrezgene);Acc:419222]
20	EYA2	6011009	6104498	ENSGALG00010023863	EYA transcriptional coactivator and phosphatase 2 [Source:NCBI gene (formerly Entrezgene);Acc:395745]
20	STAU1	6774106	6803926	ENSGALG00010024030	staufen double-stranded RNA binding protein 1 [Source:NCBI gene (formerly Entrezgene);Acc:419213]
20	EPB42	7041977	7051250	ENSGALG00010024537	erythrocyte membrane protein band 4.2 [Source:NCBI gene (formerly Entrezgene);Acc:419216]
22	NFU1	148968	161773	ENSGALG00010017546	NFU1 iron-sulfur cluster scaffold [Source:NCBI gene (formerly Entrezgene);Acc:419513]
22	GFPT1	164332	193689	ENSGALG00010017605	glutamine--fructose-6-phosphate transaminase 1 [Source:NCBI gene (formerly Entrezgene);Acc:419514]
22	RASSF2	468524	479808	ENSGALG00010018233	Ras association domain family member 2 [Source:NCBI gene (formerly Entrezgene);Acc:419521]
22	PPP2R2A	596059	647906	ENSGALG00010018438	protein phosphatase 2 regulatory subunit Balpha [Source:NCBI gene (formerly Entrezgene);Acc:419523]
22	EBF2	646178	788147	ENSGALG00010018726	EBF transcription factor 2 [Source:NCBI gene (formerly Entrezgene);Acc:395176]
22	KCTD9	872159	880256	ENSGALG00010018872	potassium channel tetramerization domain containing 9 [Source:NCBI gene (formerly Entrezgene);Acc:419526]
22	GNRH1	882689	886330	ENSGALG00010018891	gonadotropin releasing hormone 1 [Source:NCBI gene (formerly Entrezgene);Acc:770134]
22	BMP10	331466	337357	ENSGALG00010020231	bone morphotic protein 10 [Source:NCBI gene (formerly Entrezgene);Acc:395177]
22	ARHGAP25	346725	363538	ENSGALG00010020323	Rho GTPase activating protein 25 [Source:NCBI gene (formerly Entrezgene);Acc:419516]
22	CDS2	365499	388318	ENSGALG00010020362	CDP-diacylglycerol synthase 2 [Source:HGNC Symbol;Acc:HGNC:1801]
22	PCNA	388905	391999	ENSGALG00010020374	proliferating cell nuclear antigen [Source:NCBI gene (formerly Entrezgene);Acc:373984]
22	TMEM230	393826	397874	ENSGALG00010020377	transmembrane protein 230 [Source:NCBI gene (formerly Entrezgene);Acc:419518]
22	SLC23A2	402538	460657	ENSGALG00010020392	solute carrier family 23 member 2 [Source:NCBI gene (formerly Entrezgene);Acc:419520]
23	LYPLA2	5948918	5955364	ENSGALG00010015193	lysophospholipase 2 [Source:NCBI gene (formerly Entrezgene);Acc:419685]
23	HMGCL	5958466	5962129	ENSGALG00010015430	3-hydroxy-3-methylglutaryl-CoA lyase [Source:NCBI gene (formerly Entrezgene);Acc:396316]
23	PNRC2	5972814	5988875	ENSGALG00010015555	proline rich nuclear receptor coactivator 2 [Source:NCBI gene (formerly Entrezgene);Acc:419688]
23	SRSF10	5979008	5989181	ENSGALG00010015617	serine/arginine-rich splicing factor 10 [Source:NCBI gene (formerly Entrezgene);Acc:419689]
23	LBFABP	5991644	5996080	ENSGALG00010015711	liver basic fatty acid binding protein [Source:NCBI gene (formerly Entrezgene);Acc:395345]
23	IL22RA1	6024655	6032924	ENSGALG00010015798	interleukin 22 receptor subunit alpha 1 [Source:NCBI gene (formerly Entrezgene);Acc:419692]
23	IFNLR1	6035141	6041646	ENSGALG00010015807
23	IFNLR1	6053031	6059475	ENSGALG00010015838	interferon lambda receptor 1 [Source:NCBI gene (formerly Entrezgene);Acc:419694]
23	RCAN3	6136272	6143548	ENSGALG00010015923	RCAN family member 3 [Source:NCBI gene (formerly Entrezgene);Acc:419698]
24	C2CD2L	59338	87818	ENSGALG00010024354	C2CD2 like [Source:NCBI gene (formerly Entrezgene);Acc:428233]
24	CRYAB	6257233	6273112	ENSGALG00010025192	crystallin alpha B [Source:NCBI gene (formerly Entrezgene);Acc:396089]
24	HSPB2	6264931	6267832	ENSGALG00010025210	heat shock protein family B (small) member 2 [Source:NCBI gene (formerly Entrezgene);Acc:414136]

## Sheet: LA-IR
Chromosome	Gene name	Gene start (bp)	Gene end (bp)	Gene ID	Gene description
1		44867656	44891578	ENSGALG00010013493
1	UBE2N	44880411	44911835	ENSGALG00010013551	ubiquitin conjugating enzyme E2 N [Source:NCBI gene (formerly Entrezgene);Acc:417898]
1	SOX5	65772453	66226631	ENSGALG00010014120	SRY-box 5 [Source:NCBI gene (formerly Entrezgene);Acc:418195]
1	NTF3	74314246	74388375	ENSGALG00010024492	neurotrophin 3 [Source:NCBI gene (formerly Entrezgene);Acc:428099]
1	CD9	74815459	74845081	ENSGALG00010024600	CD9 molecule [Source:NCBI gene (formerly Entrezgene);Acc:395527]
1	TEAD4	75502518	75571931	ENSGALG00010024709	TEA domain transcription factor 4 [Source:NCBI gene (formerly Entrezgene);Acc:395542]
1	FOXM1	75576888	75591570	ENSGALG00010024729	forkhead box M1 [Source:NCBI gene (formerly Entrezgene);Acc:430534]
2	ETV1	27175055	27240495	ENSGALG00010004060	ETS variant 1 [Source:NCBI gene (formerly Entrezgene);Acc:395748]
2	MEOX2	27942086	27995342	ENSGALG00010004247	mesenchyme homeobox 2 [Source:NCBI gene (formerly Entrezgene);Acc:374137]
2	GLI3	50706383	50900378	ENSGALG00010007884	GLI family zinc finger 3 [Source:NCBI gene (formerly Entrezgene);Acc:420769]
3	SPTBN1	2874660	2964651	ENSGALG00010016896	spectrin beta, non-erythrocytic 1 [Source:NCBI gene (formerly Entrezgene);Acc:421216]
3	BCL11A	1930777	1991462	ENSGALG00010017162	B-cell CLL/lymphoma 11A [Source:NCBI gene (formerly Entrezgene);Acc:421199]
3	REL	2114804	2148936	ENSGALG00010019036	REL proto-onco, NF-kB subunit [Source:NCBI gene (formerly Entrezgene);Acc:396500]
3	PUS10	2148746	2186293	ENSGALG00010019062	pseudouridylate synthase 10 [Source:NCBI gene (formerly Entrezgene);Acc:421198]
3	PEX13	2185439	2192582	ENSGALG00010019087	peroxisomal biosis factor 13 [Source:NCBI gene (formerly Entrezgene);Acc:421197]
3	KIAA1841	2193441	2218575	ENSGALG00010019135	KIAA1841 [Source:NCBI gene (formerly Entrezgene);Acc:421196]
3	AHSA2	2271669	2280066	ENSGALG00010019287	AHA1, activator of heat shock 90kDa 2 (yeast) [Source:NCBI gene (formerly Entrezgene);Acc:421194]
4	TENM1	14828126	15480182	ENSGALG00010011658	teneurin transmembrane protein 1 [Source:NCBI gene (formerly Entrezgene);Acc:395668]
5	LIN7C	3883213	3912392	ENSGALG00010019919	lin-7 homolog C, crumbs cell polarity complex component [Source:NCBI gene (formerly Entrezgene);Acc:421608]
5	BDNF	3938175	3973272	ENSGALG00010020046	brain derived neurotrophic factor [Source:NCBI gene (formerly Entrezgene);Acc:396186]
5	SVIP	3240334	3247521	ENSGALG00010022647	small VCP interacting protein [Source:NCBI gene (formerly Entrezgene);Acc:771022]
5	FANCF	3128313	3131718	ENSGALG00010023778	FA complementation group F [Source:HGNC Symbol;Acc:HGNC:3587]
7	PKP4	35980036	36047271	ENSGALG00010010824	plakophilin 4 [Source:NCBI gene (formerly Entrezgene);Acc:424328]
7	BAZ2B	36165488	36273093	ENSGALG00010010965	bromodomain adjacent to zinc finger domain 2B [Source:NCBI gene (formerly Entrezgene);Acc:395400]
7	LSS	6946058	6956195	ENSGALG00010013452	lanosterol synthase (2,3-oxidosqualene-lanosterol cyclase) [Source:NCBI gene (formerly Entrezgene);Acc:424037]
7	S100B	6961288	6964798	ENSGALG00010013461	S100 calcium binding protein B [Source:NCBI gene (formerly Entrezgene);Acc:424038]
7	ADARB1	7292069	7359150	ENSGALG00010013527	adenosine deaminase, RNA specific B1 [Source:NCBI gene (formerly Entrezgene);Acc:374087]
7	GLS2	7458284	7510759	ENSGALG00010013872	glutaminase 2 [Source:NCBI gene (formerly Entrezgene);Acc:424043]
7	STAT1	7514321	7535330	ENSGALG00010013934	signal transducer and activator of transcription 1 [Source:NCBI gene (formerly Entrezgene);Acc:424044]
7	STAT4	7538209	7577113	ENSGALG00010014000	signal transducer and activator of transcription 4 [Source:NCBI gene (formerly Entrezgene);Acc:768406]
7	COL6A1	6774658	6795975	ENSGALG00010014310	collagen type VI alpha 1 chain [Source:NCBI gene (formerly Entrezgene);Acc:396000]
7	COL6A2	6816216	6842326	ENSGALG00010014389	collagen type VI alpha 2 chain [Source:NCBI gene (formerly Entrezgene);Acc:396292]
7	ITGB2	7210759	7222675	ENSGALG00010014976	integrin subunit beta 2 [Source:NCBI gene (formerly Entrezgene);Acc:396181]
8	AMY2A	55919	64787	ENSGALG00010011790	amylase, alpha 2A (pancreatic) [Source:NCBI gene (formerly Entrezgene);Acc:414140]
8	PLA2G4A	10031242	10139649	ENSGALG00010021027	phospholipase A2 group IVA [Source:NCBI gene (formerly Entrezgene);Acc:396394]
8	PTGS2	10138984	10147005	ENSGALG00010021038	prostaglandin-endoperoxide synthase 2 [Source:NCBI gene (formerly Entrezgene);Acc:396451]
8	ODR4	10240924	10262322	ENSGALG00010021504	odr-4 GPCR localization factor homolog [Source:NCBI gene (formerly Entrezgene);Acc:424455]
8	DPH5	11453358	11474755	ENSGALG00010023646	diphthamide biosynthesis 5 [Source:HGNC Symbol;Acc:HGNC:24270]
8	SLC30A7	11475421	11508291	ENSGALG00010023652	solute carrier family 30 member 7 [Source:NCBI gene (formerly Entrezgene);Acc:424464]
8	CDC14A	11508824	11567949	ENSGALG00010023710	cell division cycle 14A [Source:NCBI gene (formerly Entrezgene);Acc:424466]
8	SASS6	11670612	11683063	ENSGALG00010023890	SAS-6 centriolar assembly protein [Source:NCBI gene (formerly Entrezgene);Acc:424471]
8	MFSD14A	11679094	11699227	ENSGALG00010023918	major facilitator superfamily domain containing 14A [Source:NCBI gene (formerly Entrezgene);Acc:429081]
8	SLC35A3	11701615	11722979	ENSGALG00010023953	solute carrier family 35 member A3 [Source:NCBI gene (formerly Entrezgene);Acc:424472]
8	LHX8	29387713	29402943	ENSGALG00010024023	LIM homeobox 8 [Source:NCBI gene (formerly Entrezgene);Acc:424721]
8	SGF29	29487832	29517710	ENSGALG00010024102	SAGA complex associated factor 29 [Source:NCBI gene (formerly Entrezgene);Acc:424726]
9	ARMC8	129903	192296	ENSGALG00010022644	armadillo repeat containing 8 [Source:NCBI gene (formerly Entrezgene);Acc:424731]
9	DBR1	195272	203926	ENSGALG00010022671	debranching RNA lariats 1 [Source:NCBI gene (formerly Entrezgene);Acc:429118]
11	AP1G1	19399455	19441426	ENSGALG00010008426	adaptor related protein complex 1 gamma 1 subunit [Source:NCBI gene (formerly Entrezgene);Acc:415880]
11	ESRP2	2898885	2942792	ENSGALG00010021228	epithelial splicing regulatory protein 2 [Source:NCBI gene (formerly Entrezgene);Acc:415710]
11	GNAO1	2224984	2344258	ENSGALG00010021247	G protein subunit alpha o1 [Source:NCBI gene (formerly Entrezgene);Acc:415698]
11	FBXL8	2476658	2481035	ENSGALG00010024699	F-box and leucine rich repeat protein 8 [Source:NCBI gene (formerly Entrezgene);Acc:415701]
11	HSF4	2481438	2497331	ENSGALG00010024703	heat shock transcription factor 4 [Source:NCBI gene (formerly Entrezgene);Acc:427540]
11	HSDL1	2504058	2520367	ENSGALG00010024710	hydroxysteroid dehydrogenase like 1 [Source:NCBI gene (formerly Entrezgene);Acc:415703]
11	DNAAF1	2499283	2514193	ENSGALG00010024715	dynein axonemal assembly factor 1 [Source:NCBI gene (formerly Entrezgene);Acc:415702]
11	OSGIN1	2552694	2641742	ENSGALG00010024761	N-terminal EF-hand calcium binding protein 2 [Source:HGNC Symbol;Acc:HGNC:23746]
11	GALR1L	3072111	3087295	ENSGALG00010025309	galanin receptor type 1-like [Source:NCBI gene (formerly Entrezgene);Acc:415713]
11	DPEP2	3103192	3118498	ENSGALG00010025325	dipeptidase 2 [Source:NCBI gene (formerly Entrezgene);Acc:107054267]
11	SLC12A4	3125727	3179020	ENSGALG00010025353	solute carrier family 12 member 4 [Source:NCBI gene (formerly Entrezgene);Acc:415715]
11	SLC6A2	3214288	3278428	ENSGALG00010025392	solute carrier family 6 member 2 [Source:NCBI gene (formerly Entrezgene);Acc:395458]
11	MMP2	3343464	3385587	ENSGALG00010025414	matrix metallopeptidase 2 [Source:NCBI gene (formerly Entrezgene);Acc:386583]
13	EIF4EBP3	150798	254934	ENSGALG00010008618	ankyrin repeat and KH domain containing 1 [Source:NCBI gene (formerly Entrezgene);Acc:416143]
13	HBEGF	277280	283826	ENSGALG00010008688	heparin binding EGF like growth factor [Source:NCBI gene (formerly Entrezgene);Acc:395654]
13	PFDN1	287045	357472	ENSGALG00010008750	prefoldin subunit 1 [Source:NCBI gene (formerly Entrezgene);Acc:416142]
13	CTBPL	17745170	17760050	ENSGALG00010014179	C-terminal binding protein-like [Source:NCBI gene (formerly Entrezgene);Acc:416354]
15	HIC2	248200	330566	ENSGALG00010024282	hypermethylated in cancer 2 [Source:NCBI gene (formerly Entrezgene);Acc:416768]
15	UBE2L3	364003	381613	ENSGALG00010024321	ubiquitin conjugating enzyme E2 L3 [Source:NCBI gene (formerly Entrezgene);Acc:416769]
15	YDJC	379777	397082	ENSGALG00010024328	YdjC chitooligosaccharide deacetylase homolog [Source:HGNC Symbol;Acc:HGNC:27158]
15	TOP3B	472505	487396	ENSGALG00010024339	topoisomerase (DNA) III beta [Source:NCBI gene (formerly Entrezgene);Acc:416771]
15	SEPTIN5	764363	801643	ENSGALG00010024509	septin 5 [Source:NCBI gene (formerly Entrezgene);Acc:416778]
17	ANGPTL2	10909530	10927238	ENSGALG00010028700	angiopoietin-like 2 [Source:NCBI gene (formerly Entrezgene);Acc:776031]
17	LMX1B	10665490	10780807	ENSGALG00010028911	LIM homeobox transcription factor 1 beta [Source:NCBI gene (formerly Entrezgene);Acc:396312]
18	PSMD12	7766837	7774879	ENSGALG00010029202	proteasome 26S subunit, non-ATPase 12 [Source:NCBI gene (formerly Entrezgene);Acc:417425]
18	CACNG1	7857102	7864116	ENSGALG00010029205	calcium voltage-gated channel auxiliary subunit gamma 1 [Source:NCBI gene (formerly Entrezgene);Acc:417428]
18	CACNG4	7868152	7924530	ENSGALG00010029206	calcium voltage-gated channel auxiliary subunit gamma 4 [Source:NCBI gene (formerly Entrezgene);Acc:373924]
18	PRKCA	7948435	8061929	ENSGALG00010029209	protein kinase C alpha [Source:NCBI gene (formerly Entrezgene);Acc:417430]
18	NOL11	7678293	7691284	ENSGALG00010029323	nucleolar protein 11 [Source:NCBI gene (formerly Entrezgene);Acc:417423]
18	HN1	11282018	11307010	ENSGALG00010029693	hematological and neurological expressed 1 [Source:NCBI gene (formerly Entrezgene);Acc:422119]
18	ARMC7	11288103	11291916	ENSGALG00010029694	armadillo repeat containing 7 [Source:NCBI gene (formerly Entrezgene);Acc:422118]
18	SUMO2	11308838	11322246	ENSGALG00010029696	small ubiquitin-like modifier 2 [Source:NCBI gene (formerly Entrezgene);Acc:770125]
18	NUP85	11320946	11333825	ENSGALG00010029698	nucleoporin 85 [Source:NCBI gene (formerly Entrezgene);Acc:422120]
18	GGA3	11334126	11353600	ENSGALG00010029700	golgi associated, gamma adaptin ear containing, ARF binding protein 3 [Source:NCBI gene (formerly Entrezgene);Acc:422121]
18	MRPS7	11352187	11358511	ENSGALG00010029701	mitochondrial ribosomal protein S7 [Source:NCBI gene (formerly Entrezgene);Acc:422122]
18	GRB2	11375947	11420484	ENSGALG00010029705	growth factor receptor bound protein 2 [Source:NCBI gene (formerly Entrezgene);Acc:386572]
19	MED31	10282880	10288179	ENSGALG00010029278	mediator complex subunit 31 [Source:NCBI gene (formerly Entrezgene);Acc:417679]
19		10285022	10290530	ENSGALG00010029279
19	NOS2	9679281	9698682	ENSGALG00010029552	nitric oxide synthase 2 [Source:NCBI gene (formerly Entrezgene);Acc:395807]
20	RNF114	14138636	14144425	ENSGALG00010013119	ring finger protein 114 [Source:NCBI gene (formerly Entrezgene);Acc:414881]
20	SPATA2	14144717	14152786	ENSGALG00010013131	spermatosis associated 2 [Source:NCBI gene (formerly Entrezgene);Acc:419355]
20	SLC9A8	14166223	14190694	ENSGALG00010013171	solute carrier family 9 member A8 [Source:NCBI gene (formerly Entrezgene);Acc:419356]
20	CEBPB	14009178	14052870	ENSGALG00010014573	CCAAT/enhancer binding protein beta [Source:NCBI gene (formerly Entrezgene);Acc:396185]
20	TMEM189	14060074	14077700	ENSGALG00010014611	transmembrane protein 189 [Source:NCBI gene (formerly Entrezgene);Acc:100538348]
20	SNAI1	14133510	14137538	ENSGALG00010015071	snail family transcriptional repressor 1 [Source:NCBI gene (formerly Entrezgene);Acc:396047]
20	EPB41L1	496816	564222	ENSGALG00010024631	erythrocyte membrane protein band 4.1 like 1 [Source:HGNC Symbol;Acc:HGNC:3378]
21	PADI3	156573	163358	ENSGALG00010018613	peptidyl arginine deiminase 3 [Source:NCBI gene (formerly Entrezgene);Acc:395910]
21	PADI1	164767	176286	ENSGALG00010018662	peptidyl arginine deiminase 1 [Source:NCBI gene (formerly Entrezgene);Acc:428171]
21	PADI2	180596	190049	ENSGALG00010018684	peptidyl arginine deiminase, type II [Source:NCBI gene (formerly Entrezgene);Acc:428172]
22	NFU1	148968	161773	ENSGALG00010017546	NFU1 iron-sulfur cluster scaffold [Source:NCBI gene (formerly Entrezgene);Acc:419513]
22	GFPT1	164332	193689	ENSGALG00010017605	glutamine--fructose-6-phosphate transaminase 1 [Source:NCBI gene (formerly Entrezgene);Acc:419514]
22	PPP1RL	2760829	2770756	ENSGALG00010018052	protein phosphatase 1 regulatory subunit like [Source:NCBI gene (formerly Entrezgene);Acc:395787]
22	GOLGA7	2758285	2762081	ENSGALG00010018062	golgin A7 [Source:NCBI gene (formerly Entrezgene);Acc:426787]
22	GPAT4	2772374	2780772	ENSGALG00010018071	glycerol-3-phosphate acyltransferase 4 [Source:HGNC Symbol;Acc:HGNC:20880]
22	RASSF2	468524	479808	ENSGALG00010018233	Ras association domain family member 2 [Source:NCBI gene (formerly Entrezgene);Acc:419521]
22	PRNP	483782	495779	ENSGALG00010018261	prion protein [Source:NCBI gene (formerly Entrezgene);Acc:396452]
22	DPYSL2	512289	556931	ENSGALG00010018309	dihydropyrimidinase like 2 [Source:NCBI gene (formerly Entrezgene);Acc:395155]
22	BNIP3L	577723	592266	ENSGALG00010018342	BCL2 interacting protein 3 like [Source:NCBI gene (formerly Entrezgene);Acc:419522]
22	PPP2R2A	596059	647906	ENSGALG00010018438	protein phosphatase 2 regulatory subunit Balpha [Source:NCBI gene (formerly Entrezgene);Acc:419523]
22	EBF2	646178	788147	ENSGALG00010018726	EBF transcription factor 2 [Source:NCBI gene (formerly Entrezgene);Acc:395176]
22	KCTD9	872159	880256	ENSGALG00010018872	potassium channel tetramerization domain containing 9 [Source:NCBI gene (formerly Entrezgene);Acc:419526]
22	GNRH1	882689	886330	ENSGALG00010018891	gonadotropin releasing hormone 1 [Source:NCBI gene (formerly Entrezgene);Acc:770134]
22	NEFM	1007748	1012799	ENSGALG00010018973	neurofilament, medium polypeptide [Source:NCBI gene (formerly Entrezgene);Acc:396206]
22	BMP10	331466	337357	ENSGALG00010020231	bone morphotic protein 10 [Source:NCBI gene (formerly Entrezgene);Acc:395177]
22	ARHGAP25	346725	363538	ENSGALG00010020323	Rho GTPase activating protein 25 [Source:NCBI gene (formerly Entrezgene);Acc:419516]
22	CDS2	365499	388318	ENSGALG00010020362	CDP-diacylglycerol synthase 2 [Source:HGNC Symbol;Acc:HGNC:1801]
22	PCNA	388905	391999	ENSGALG00010020374	proliferating cell nuclear antigen [Source:NCBI gene (formerly Entrezgene);Acc:373984]
22	TMEM230	393826	397874	ENSGALG00010020377	transmembrane protein 230 [Source:NCBI gene (formerly Entrezgene);Acc:419518]
22	SLC23A2	402538	460657	ENSGALG00010020392	solute carrier family 23 member 2 [Source:NCBI gene (formerly Entrezgene);Acc:419520]
23	PPT1	5923102	5928928	ENSGALG00010015109	palmitoyl-protein thioesterase 1 [Source:NCBI gene (formerly Entrezgene);Acc:419681]
23	RPL11	5929055	5933043	ENSGALG00010015127	ribosomal protein L11 [Source:NCBI gene (formerly Entrezgene);Acc:419682]
23	LYPLA2	5948918	5955364	ENSGALG00010015193	lysophospholipase 2 [Source:NCBI gene (formerly Entrezgene);Acc:419685]
23	HMGCL	5958466	5962129	ENSGALG00010015430	3-hydroxy-3-methylglutaryl-CoA lyase [Source:NCBI gene (formerly Entrezgene);Acc:396316]
23	PNRC2	5972814	5988875	ENSGALG00010015555	proline rich nuclear receptor coactivator 2 [Source:NCBI gene (formerly Entrezgene);Acc:419688]
23	SRSF10	5979008	5989181	ENSGALG00010015617	serine/arginine-rich splicing factor 10 [Source:NCBI gene (formerly Entrezgene);Acc:419689]
23	LBFABP	5991644	5996080	ENSGALG00010015711	liver basic fatty acid binding protein [Source:NCBI gene (formerly Entrezgene);Acc:395345]
23	IL22RA1	6024655	6032924	ENSGALG00010015798	interleukin 22 receptor subunit alpha 1 [Source:NCBI gene (formerly Entrezgene);Acc:419692]
23	IFNLR1	6035141	6041646	ENSGALG00010015807
23	IFNLR1	6053031	6059475	ENSGALG00010015838	interferon lambda receptor 1 [Source:NCBI gene (formerly Entrezgene);Acc:419694]
24	C2CD2L	59338	87818	ENSGALG00010024354	C2CD2 like [Source:NCBI gene (formerly Entrezgene);Acc:428233]
26	FKBP5	113129	130704	ENSGALG00010026893	FK506 binding protein 5 [Source:NCBI gene (formerly Entrezgene);Acc:421186]
26	CLPS	138059	138740	ENSGALG00010026906	colipase [Source:NCBI gene (formerly Entrezgene);Acc:771102]
26	LHFPL5	139627	142976	ENSGALG00010026950	lipoma HMGIC fusion partner-like 5 [Source:NCBI gene (formerly Entrezgene);Acc:378916]
28	PTPRS	5058193	5183228	ENSGALG00010027285	protein tyrosine phosphatase, receptor type S [Source:NCBI gene (formerly Entrezgene);Acc:396375]

## Sheet: LR-AF
Table S3. The candidate genes identified in ROH regions.
Chromosome	Gene name	Gene start (bp)	Gene end (bp)	Gene ID	Gene description
1	SOX5	65772453	66226631	ENSGALG00010014120	SRY-box 5 [Source:NCBI gene (formerly Entrezgene);Acc:418195]
1	NTF3	74314246	74388375	ENSGALG00010024492	neurotrophin 3 [Source:NCBI gene (formerly Entrezgene);Acc:428099]
1	CD9	74815459	74845081	ENSGALG00010024600	CD9 molecule [Source:NCBI gene (formerly Entrezgene);Acc:395527]
1	TEAD4	75502518	75571931	ENSGALG00010024709	TEA domain transcription factor 4 [Source:NCBI gene (formerly Entrezgene);Acc:395542]
1	FOXM1	75576888	75591570	ENSGALG00010024729	forkhead box M1 [Source:NCBI gene (formerly Entrezgene);Acc:430534]
2	ETV1	27175055	27240495	ENSGALG00010004060	ETS variant 1 [Source:NCBI gene (formerly Entrezgene);Acc:395748]
2	EGFR	51815505	52072441	ENSGALG00010007381	epidermal growth factor receptor [Source:NCBI gene (formerly Entrezgene);Acc:396494]
2	IRX2	86227740	86233241	ENSGALG00010007907	iroquois homeobox 2 [Source:NCBI gene (formerly Entrezgene);Acc:373975]
3	SPTBN1	2874660	2964651	ENSGALG00010016896	spectrin beta, non-erythrocytic 1 [Source:NCBI gene (formerly Entrezgene);Acc:421216]
3	BCL11A	1930777	1991462	ENSGALG00010017162	B-cell CLL/lymphoma 11A [Source:NCBI gene (formerly Entrezgene);Acc:421199]
3	REL	2114804	2148936	ENSGALG00010019036	REL proto-onco, NF-kB subunit [Source:NCBI gene (formerly Entrezgene);Acc:396500]
3	PUS10	2148746	2186293	ENSGALG00010019062	pseudouridylate synthase 10 [Source:NCBI gene (formerly Entrezgene);Acc:421198]
3	PEX13	2185439	2192582	ENSGALG00010019087	peroxisomal biosis factor 13 [Source:NCBI gene (formerly Entrezgene);Acc:421197]
3	KIAA1841	2193441	2218575	ENSGALG00010019135	KIAA1841 [Source:NCBI gene (formerly Entrezgene);Acc:421196]
3	AHSA2	2271669	2280066	ENSGALG00010019287	AHA1, activator of heat shock 90kDa 2 (yeast) [Source:NCBI gene (formerly Entrezgene);Acc:421194]
4	TLR2	19487974	19507796	ENSGALG00010014865	toll like receptor 2 [Source:NCBI gene (formerly Entrezgene);Acc:769014]
4	SFRP2	19529237	19533836	ENSGALG00010014880	secreted frizzled related protein 2 [Source:NCBI gene (formerly Entrezgene);Acc:395546]
5		32349454	32359858	ENSGALG00010004436	NOVA alternative splicing regulator 1 [Source:HGNC Symbol;Acc:HGNC:7886]
5	NOVA1	32365943	32475901	ENSGALG00010007328	NOVA alternative splicing regulator 1 [Source:NCBI gene (formerly Entrezgene);Acc:423300]
5	ANO3	3411232	3584859	ENSGALG00010019617	anoctamin 3 [Source:NCBI gene (formerly Entrezgene);Acc:422968]
5	FIBIN	3601767	3696934	ENSGALG00010019801	fin bud initiation factor homolog (zebrafish) [Source:NCBI gene (formerly Entrezgene);Acc:426933]
5	BDNF	3938175	3973272	ENSGALG00010020046	brain derived neurotrophic factor [Source:NCBI gene (formerly Entrezgene);Acc:396186]
5	FANCF	3128313	3131718	ENSGALG00010023778	FA complementation group F [Source:HGNC Symbol;Acc:HGNC:3587]
6	KCNMA1	14142370	14580045	ENSGALG00010022174	potassium calcium-activated channel subfamily M alpha 1 [Source:NCBI gene (formerly Entrezgene);Acc:374065]
7	BAZ2B	36165488	36273093	ENSGALG00010010965	bromodomain adjacent to zinc finger domain 2B [Source:NCBI gene (formerly Entrezgene);Acc:395400]
7	LSS	6946058	6956195	ENSGALG00010013452	lanosterol synthase (2,3-oxidosqualene-lanosterol cyclase) [Source:NCBI gene (formerly Entrezgene);Acc:424037]
7	S100B	6961288	6964798	ENSGALG00010013461	S100 calcium binding protein B [Source:NCBI gene (formerly Entrezgene);Acc:424038]
7	ADARB1	7292069	7359150	ENSGALG00010013527	adenosine deaminase, RNA specific B1 [Source:NCBI gene (formerly Entrezgene);Acc:374087]
7	COL6A1	6774658	6795975	ENSGALG00010014310	collagen type VI alpha 1 chain [Source:NCBI gene (formerly Entrezgene);Acc:396000]
7	COL6A2	6816216	6842326	ENSGALG00010014389	collagen type VI alpha 2 chain [Source:NCBI gene (formerly Entrezgene);Acc:396292]
8	PLA2G4A	10031242	10139649	ENSGALG00010021027	phospholipase A2 group IVA [Source:NCBI gene (formerly Entrezgene);Acc:396394]
8	PTGS2	10138984	10147005	ENSGALG00010021038	prostaglandin-endoperoxide synthase 2 [Source:NCBI gene (formerly Entrezgene);Acc:396451]
8	DPH5	11453358	11474755	ENSGALG00010023646	diphthamide biosynthesis 5 [Source:HGNC Symbol;Acc:HGNC:24270]
8	SLC30A7	11475421	11508291	ENSGALG00010023652	solute carrier family 30 member 7 [Source:NCBI gene (formerly Entrezgene);Acc:424464]
8	DBT	11638396	11652975	ENSGALG00010023826	dihydrolipoamide branched chain transacylase E2 [Source:NCBI gene (formerly Entrezgene);Acc:395374]
8	SASS6	11670612	11683063	ENSGALG00010023890	SAS-6 centriolar assembly protein [Source:NCBI gene (formerly Entrezgene);Acc:424471]
8	MFSD14A	11679094	11699227	ENSGALG00010023918	major facilitator superfamily domain containing 14A [Source:NCBI gene (formerly Entrezgene);Acc:429081]
8	SLC35A3	11701615	11722979	ENSGALG00010023953	solute carrier family 35 member A3 [Source:NCBI gene (formerly Entrezgene);Acc:424472]
8	LHX8	29387713	29402943	ENSGALG00010024023	LIM homeobox 8 [Source:NCBI gene (formerly Entrezgene);Acc:424721]
9	ARMC8	129903	192296	ENSGALG00010022644	armadillo repeat containing 8 [Source:NCBI gene (formerly Entrezgene);Acc:424731]
9	DBR1	195272	203926	ENSGALG00010022671	debranching RNA lariats 1 [Source:NCBI gene (formerly Entrezgene);Acc:429118]
11	OSGIN1	2552694	2641742	ENSGALG00010024761	N-terminal EF-hand calcium binding protein 2 [Source:HGNC Symbol;Acc:HGNC:23746]
11	LPCAT2	3299742	3328019	ENSGALG00010025257	lysophosphatidylcholine acyltransferase 2 [Source:NCBI gene (formerly Entrezgene);Acc:415716]
11	GALR1L	3072111	3087295	ENSGALG00010025309	galanin receptor type 1-like [Source:NCBI gene (formerly Entrezgene);Acc:415713]
11	DPEP2	3103192	3118498	ENSGALG00010025325	dipeptidase 2 [Source:NCBI gene (formerly Entrezgene);Acc:107054267]
11	SLC12A4	3125727	3179020	ENSGALG00010025353	solute carrier family 12 member 4 [Source:NCBI gene (formerly Entrezgene);Acc:415715]
11	MMP2	3343464	3385587	ENSGALG00010025414	matrix metallopeptidase 2 [Source:NCBI gene (formerly Entrezgene);Acc:386583]
13	PFDN1	287045	357472	ENSGALG00010008750	prefoldin subunit 1 [Source:NCBI gene (formerly Entrezgene);Acc:416142]
13	CTBPL	17745170	17760050	ENSGALG00010014179	C-terminal binding protein-like [Source:NCBI gene (formerly Entrezgene);Acc:416354]
13	EGR1	17853197	17856289	ENSGALG00010016647	early growth response 1 [Source:NCBI gene (formerly Entrezgene);Acc:373931]
15	UBE2L3	364003	381613	ENSGALG00010024321	ubiquitin conjugating enzyme E2 L3 [Source:NCBI gene (formerly Entrezgene);Acc:416769]
15	YDJC	379777	397082	ENSGALG00010024328	YdjC chitooligosaccharide deacetylase homolog [Source:HGNC Symbol;Acc:HGNC:27158]
17	ZBTB34	10852388	10877691	ENSGALG00010028669	zinc finger and BTB domain containing 34 [Source:NCBI gene (formerly Entrezgene);Acc:417090]
17	ZBTB43	10854644	10863206	ENSGALG00010028675	zinc finger and BTB domain containing 43 [Source:HGNC Symbol;Acc:HGNC:17908]
17	LMX1B	10665490	10780807	ENSGALG00010028911	LIM homeobox transcription factor 1 beta [Source:NCBI gene (formerly Entrezgene);Acc:396312]
18	GLP2R	774035	817181	ENSGALG00010029195	glucagon-like peptide 2 receptor [Source:NCBI gene (formerly Entrezgene);Acc:427787]
18	PSMD12	7766837	7774879	ENSGALG00010029202	proteasome 26S subunit, non-ATPase 12 [Source:NCBI gene (formerly Entrezgene);Acc:417425]
18	CACNG1	7857102	7864116	ENSGALG00010029205	calcium voltage-gated channel auxiliary subunit gamma 1 [Source:NCBI gene (formerly Entrezgene);Acc:417428]
18	CACNG4	7868152	7924530	ENSGALG00010029206	calcium voltage-gated channel auxiliary subunit gamma 4 [Source:NCBI gene (formerly Entrezgene);Acc:373924]
18	PRKCA	7948435	8061929	ENSGALG00010029209	protein kinase C alpha [Source:NCBI gene (formerly Entrezgene);Acc:417430]
18	NOL11	7678293	7691284	ENSGALG00010029323	nucleolar protein 11 [Source:NCBI gene (formerly Entrezgene);Acc:417423]
18	GRB2	11375947	11420484	ENSGALG00010029705	growth factor receptor bound protein 2 [Source:NCBI gene (formerly Entrezgene);Acc:386572]
19	MED31	10282880	10288179	ENSGALG00010029278	mediator complex subunit 31 [Source:NCBI gene (formerly Entrezgene);Acc:417679]
19		10285022	10290530	ENSGALG00010029279
19	NOS2	9679281	9698682	ENSGALG00010029552	nitric oxide synthase 2 [Source:NCBI gene (formerly Entrezgene);Acc:395807]
19	PAFAH1B1	9935258	9952375	ENSGALG00010029593	platelet activating factor acetylhydrolase 1b regulatory subunit 1 [Source:NCBI gene (formerly Entrezgene);Acc:374224]
20	RNF114	14138636	14144425	ENSGALG00010013119	ring finger protein 114 [Source:NCBI gene (formerly Entrezgene);Acc:414881]
20	SPATA2	14144717	14152786	ENSGALG00010013131	spermatosis associated 2 [Source:NCBI gene (formerly Entrezgene);Acc:419355]
20	SLC9A8	14166223	14190694	ENSGALG00010013171	solute carrier family 9 member A8 [Source:NCBI gene (formerly Entrezgene);Acc:419356]
20	CEBPB	14009178	14052870	ENSGALG00010014573	CCAAT/enhancer binding protein beta [Source:NCBI gene (formerly Entrezgene);Acc:396185]
20	TMEM189	14060074	14077700	ENSGALG00010014611	transmembrane protein 189 [Source:NCBI gene (formerly Entrezgene);Acc:100538348]
20	UBE2V1	14080849	14095549	ENSGALG00010014676	ubiquitin conjugating enzyme E2 V1 [Source:NCBI gene (formerly Entrezgene);Acc:100538349]
20	SNAI1	14133510	14137538	ENSGALG00010015071	snail family transcriptional repressor 1 [Source:NCBI gene (formerly Entrezgene);Acc:396047]
20	EPB41L1	496816	564222	ENSGALG00010024631	erythrocyte membrane protein band 4.1 like 1 [Source:HGNC Symbol;Acc:HGNC:3378]
20	AAR2	567177	572660	ENSGALG00010024639	AAR2 splicing factor homolog [Source:NCBI gene (formerly Entrezgene);Acc:419118]
22	NFU1	148968	161773	ENSGALG00010017546	NFU1 iron-sulfur cluster scaffold [Source:NCBI gene (formerly Entrezgene);Acc:419513]
22	GFPT1	164332	193689	ENSGALG00010017605	glutamine--fructose-6-phosphate transaminase 1 [Source:NCBI gene (formerly Entrezgene);Acc:419514]
22	GPAT4	2772374	2780772	ENSGALG00010018071	glycerol-3-phosphate acyltransferase 4 [Source:HGNC Symbol;Acc:HGNC:20880]
22	RASSF2	468524	479808	ENSGALG00010018233	Ras association domain family member 2 [Source:NCBI gene (formerly Entrezgene);Acc:419521]
22	PRNP	483782	495779	ENSGALG00010018261	prion protein [Source:NCBI gene (formerly Entrezgene);Acc:396452]
22	DPYSL2	512289	556931	ENSGALG00010018309	dihydropyrimidinase like 2 [Source:NCBI gene (formerly Entrezgene);Acc:395155]
22	BNIP3L	577723	592266	ENSGALG00010018342	BCL2 interacting protein 3 like [Source:NCBI gene (formerly Entrezgene);Acc:419522]
22	PPP2R2A	596059	647906	ENSGALG00010018438	protein phosphatase 2 regulatory subunit Balpha [Source:NCBI gene (formerly Entrezgene);Acc:419523]
22	EBF2	646178	788147	ENSGALG00010018726	EBF transcription factor 2 [Source:NCBI gene (formerly Entrezgene);Acc:395176]
22	KCTD9	872159	880256	ENSGALG00010018872	potassium channel tetramerization domain containing 9 [Source:NCBI gene (formerly Entrezgene);Acc:419526]
22	GNRH1	882689	886330	ENSGALG00010018891	gonadotropin releasing hormone 1 [Source:NCBI gene (formerly Entrezgene);Acc:770134]
22	NEFM	1007748	1012799	ENSGALG00010018973	neurofilament, medium polypeptide [Source:NCBI gene (formerly Entrezgene);Acc:396206]
22	BMP10	331466	337357	ENSGALG00010020231	bone morphotic protein 10 [Source:NCBI gene (formerly Entrezgene);Acc:395177]
22	ARHGAP25	346725	363538	ENSGALG00010020323	Rho GTPase activating protein 25 [Source:NCBI gene (formerly Entrezgene);Acc:419516]
22	CDS2	365499	388318	ENSGALG00010020362	CDP-diacylglycerol synthase 2 [Source:HGNC Symbol;Acc:HGNC:1801]
22	PCNA	388905	391999	ENSGALG00010020374	proliferating cell nuclear antigen [Source:NCBI gene (formerly Entrezgene);Acc:373984]
22	TMEM230	393826	397874	ENSGALG00010020377	transmembrane protein 230 [Source:NCBI gene (formerly Entrezgene);Acc:419518]
22	SLC23A2	402538	460657	ENSGALG00010020392	solute carrier family 23 member 2 [Source:NCBI gene (formerly Entrezgene);Acc:419520]
23	PNRC2	5972814	5988875	ENSGALG00010015555	proline rich nuclear receptor coactivator 2 [Source:NCBI gene (formerly Entrezgene);Acc:419688]
23	SRSF10	5979008	5989181	ENSGALG00010015617	serine/arginine-rich splicing factor 10 [Source:NCBI gene (formerly Entrezgene);Acc:419689]
23	LBFABP	5991644	5996080	ENSGALG00010015711	liver basic fatty acid binding protein [Source:NCBI gene (formerly Entrezgene);Acc:395345]
23	IL22RA1	6024655	6032924	ENSGALG00010015798	interleukin 22 receptor subunit alpha 1 [Source:NCBI gene (formerly Entrezgene);Acc:419692]
23	IFNLR1	6035141	6041646	ENSGALG00010015807
23	IFNLR1	6053031	6059475	ENSGALG00010015838	interferon lambda receptor 1 [Source:NCBI gene (formerly Entrezgene);Acc:419694]
23	RCAN3	6136272	6143548	ENSGALG00010015923	RCAN family member 3 [Source:NCBI gene (formerly Entrezgene);Acc:419698]
24	C2CD2L	59338	87818	ENSGALG00010024354	C2CD2 like [Source:NCBI gene (formerly Entrezgene);Acc:428233]
28	PTPRS	5058193	5183228	ENSGALG00010027285	protein tyrosine phosphatase, receptor type S [Source:NCBI gene (formerly Entrezgene);Acc:396375]
28	TNFAIP8L1	5378405	5397263	ENSGALG00010028221	TNF alpha induced protein 8 like 1 [Source:NCBI gene (formerly Entrezgene);Acc:420162]
28	TICAM1	5306881	5319236	ENSGALG00010028535	toll like receptor adaptor molecule 1 [Source:NCBI gene (formerly Entrezgene);Acc:100008585]
28	MYDGF	5381123	5384831	ENSGALG00010028746	myeloid derived growth factor [Source:NCBI gene (formerly Entrezgene);Acc:420161]

## Sheet: IFN
Chromosome	Gene name	Gene start (bp)	Gene end (bp)	Gene ID	Gene description
1	NTF3	74314246	74388375	ENSGALG00010024492	neurotrophin 3 [Source:NCBI gene (formerly Entrezgene);Acc:428099]
1	CD9	74815459	74845081	ENSGALG00010024600	CD9 molecule [Source:NCBI gene (formerly Entrezgene);Acc:395527]
2	EGFR	51815505	52072441	ENSGALG00010007381	epidermal growth factor receptor [Source:NCBI gene (formerly Entrezgene);Acc:396494]
2	GLI3	50706383	50900378	ENSGALG00010007884	GLI family zinc finger 3 [Source:NCBI gene (formerly Entrezgene);Acc:420769]
2	IRX2	86227740	86233241	ENSGALG00010007907	iroquois homeobox 2 [Source:NCBI gene (formerly Entrezgene);Acc:373975]
3	BCL11A	1930777	1991462	ENSGALG00010017162	B-cell CLL/lymphoma 11A [Source:NCBI gene (formerly Entrezgene);Acc:421199]
3	REL	2114804	2148936	ENSGALG00010019036	REL proto-onco, NF-kB subunit [Source:NCBI gene (formerly Entrezgene);Acc:396500]
3	PUS10	2148746	2186293	ENSGALG00010019062	pseudouridylate synthase 10 [Source:NCBI gene (formerly Entrezgene);Acc:421198]
3	PEX13	2185439	2192582	ENSGALG00010019087	peroxisomal biosis factor 13 [Source:NCBI gene (formerly Entrezgene);Acc:421197]
3	KIAA1841	2193441	2218575	ENSGALG00010019135	KIAA1841 [Source:NCBI gene (formerly Entrezgene);Acc:421196]
3	AHSA2	2271669	2280066	ENSGALG00010019287	AHA1, activator of heat shock 90kDa 2 (yeast) [Source:NCBI gene (formerly Entrezgene);Acc:421194]
3	USP34	2282626	2423308	ENSGALG00010019302	ubiquitin specific peptidase 34 [Source:NCBI gene (formerly Entrezgene);Acc:421193]
3	XPO1	2429272	2469073	ENSGALG00010019337	exportin 1 [Source:NCBI gene (formerly Entrezgene);Acc:421192]
4	MSN	104541	144397	ENSGALG00010015091	moesin [Source:NCBI gene (formerly Entrezgene);Acc:422173]
5	STXBP6	31914898	31992333	ENSGALG00010004416	syntaxin binding protein 6 [Source:NCBI gene (formerly Entrezgene);Acc:423299]
5		32349454	32359858	ENSGALG00010004436	NOVA alternative splicing regulator 1 [Source:HGNC Symbol;Acc:HGNC:7886]
5	NOVA1	32365943	32475901	ENSGALG00010007328	NOVA alternative splicing regulator 1 [Source:NCBI gene (formerly Entrezgene);Acc:423300]
5	ANO3	3411232	3584859	ENSGALG00010019617	anoctamin 3 [Source:NCBI gene (formerly Entrezgene);Acc:422968]
5	BDNF	3938175	3973272	ENSGALG00010020046	brain derived neurotrophic factor [Source:NCBI gene (formerly Entrezgene);Acc:396186]
5	KIF18A	4062303	4105842	ENSGALG00010022363	kinesin family member 18A [Source:NCBI gene (formerly Entrezgene);Acc:421607]
5	METTL15P1	4105931	4207458	ENSGALG00010022379	methyltransferase like 15 pseudo 1 [Source:NCBI gene (formerly Entrezgene);Acc:421606]
5	SVIP	3240334	3247521	ENSGALG00010022647	small VCP interacting protein [Source:NCBI gene (formerly Entrezgene);Acc:771022]
5	FANCF	3128313	3131718	ENSGALG00010023778	FA complementation group F [Source:HGNC Symbol;Acc:HGNC:3587]
6	KCNMA1	14142370	14580045	ENSGALG00010022174	potassium calcium-activated channel subfamily M alpha 1 [Source:NCBI gene (formerly Entrezgene);Acc:374065]
7	WDSUB1	36132025	36161905	ENSGALG00010010943	WD repeat, sterile alpha motif and U-box domain containing 1 [Source:NCBI gene (formerly Entrezgene);Acc:424331]
7	BAZ2B	36165488	36273093	ENSGALG00010010965	bromodomain adjacent to zinc finger domain 2B [Source:NCBI gene (formerly Entrezgene);Acc:395400]
7	LSS	6946058	6956195	ENSGALG00010013452	lanosterol synthase (2,3-oxidosqualene-lanosterol cyclase) [Source:NCBI gene (formerly Entrezgene);Acc:424037]
7	S100B	6961288	6964798	ENSGALG00010013461	S100 calcium binding protein B [Source:NCBI gene (formerly Entrezgene);Acc:424038]
7	ADARB1	7292069	7359150	ENSGALG00010013527	adenosine deaminase, RNA specific B1 [Source:NCBI gene (formerly Entrezgene);Acc:374087]
7	GLS2	7458284	7510759	ENSGALG00010013872	glutaminase 2 [Source:NCBI gene (formerly Entrezgene);Acc:424043]
7	STAT1	7514321	7535330	ENSGALG00010013934	signal transducer and activator of transcription 1 [Source:NCBI gene (formerly Entrezgene);Acc:424044]
7	STAT4	7538209	7577113	ENSGALG00010014000	signal transducer and activator of transcription 4 [Source:NCBI gene (formerly Entrezgene);Acc:768406]
7	COL6A2	6816216	6842326	ENSGALG00010014389	collagen type VI alpha 2 chain [Source:NCBI gene (formerly Entrezgene);Acc:396292]
7	FTCD	6846178	6853114	ENSGALG00010014540	formimidoyltransferase cyclodeaminase [Source:NCBI gene (formerly Entrezgene);Acc:395726]
7	ITGB2	7210759	7222675	ENSGALG00010014976	integrin subunit beta 2 [Source:NCBI gene (formerly Entrezgene);Acc:396181]
8	AMY2A	55919	64787	ENSGALG00010011790	amylase, alpha 2A (pancreatic) [Source:NCBI gene (formerly Entrezgene);Acc:414140]
8	PLA2G4A	10031242	10139649	ENSGALG00010021027	phospholipase A2 group IVA [Source:NCBI gene (formerly Entrezgene);Acc:396394]
8	PTGS2	10138984	10147005	ENSGALG00010021038	prostaglandin-endoperoxide synthase 2 [Source:NCBI gene (formerly Entrezgene);Acc:396451]
8	SASS6	11670612	11683063	ENSGALG00010023890	SAS-6 centriolar assembly protein [Source:NCBI gene (formerly Entrezgene);Acc:424471]
8	MFSD14A	11679094	11699227	ENSGALG00010023918	major facilitator superfamily domain containing 14A [Source:NCBI gene (formerly Entrezgene);Acc:429081]
8	SLC35A3	11701615	11722979	ENSGALG00010023953	solute carrier family 35 member A3 [Source:NCBI gene (formerly Entrezgene);Acc:424472]
8	LHX8	29387713	29402943	ENSGALG00010024023	LIM homeobox 8 [Source:NCBI gene (formerly Entrezgene);Acc:424721]
9	SPHKAP	9237468	9304720	ENSGALG00010023168	SPHK1 interactor, AKAP domain containing [Source:NCBI gene (formerly Entrezgene);Acc:424789]
9	CCL20	9206095	9208357	ENSGALG00010023872	C-C motif chemokine ligand 20 [Source:NCBI gene (formerly Entrezgene);Acc:395082]
11	DHX38	19354388	19364883	ENSGALG00010008332	DEAH-box helicase 38 [Source:NCBI gene (formerly Entrezgene);Acc:415875]
11	DHODH	19366215	19369770	ENSGALG00010008341	dihydroorotate dehydrogenase (quinone) [Source:NCBI gene (formerly Entrezgene);Acc:415876]
11	AP1G1	19399455	19441426	ENSGALG00010008426	adaptor related protein complex 1 gamma 1 subunit [Source:NCBI gene (formerly Entrezgene);Acc:415880]
11	ESRP2	2898885	2942792	ENSGALG00010021228	epithelial splicing regulatory protein 2 [Source:NCBI gene (formerly Entrezgene);Acc:415710]
11	OSGIN1	2552694	2641742	ENSGALG00010024761	N-terminal EF-hand calcium binding protein 2 [Source:HGNC Symbol;Acc:HGNC:23746]
11	SLC12A4	3125727	3179020	ENSGALG00010025353	solute carrier family 12 member 4 [Source:NCBI gene (formerly Entrezgene);Acc:415715]
11	SLC6A2	3214288	3278428	ENSGALG00010025392	solute carrier family 6 member 2 [Source:NCBI gene (formerly Entrezgene);Acc:395458]
12	TRH	19870115	19893155	ENSGALG00010021890	thyrotropin releasing hormone [Source:NCBI gene (formerly Entrezgene);Acc:414344]
12	MRPS25	19905226	19918812	ENSGALG00010021916	mitochondrial ribosomal protein S25 [Source:NCBI gene (formerly Entrezgene);Acc:416129]
13	PFDN1	287045	357472	ENSGALG00010008750	prefoldin subunit 1 [Source:NCBI gene (formerly Entrezgene);Acc:416142]
13	CTBPL	17745170	17760050	ENSGALG00010014179	C-terminal binding protein-like [Source:NCBI gene (formerly Entrezgene);Acc:416354]
13	EGR1	17853197	17856289	ENSGALG00010016647	early growth response 1 [Source:NCBI gene (formerly Entrezgene);Acc:373931]
15	RBM19	12459718	12507674	ENSGALG00010000444	RNA binding motif protein 19 [Source:NCBI gene (formerly Entrezgene);Acc:417029]
15	LHX5	12575823	12582240	ENSGALG00010000445	LIM homeobox 5 [Source:NCBI gene (formerly Entrezgene);Acc:771259]
15	SDSL	12581972	12585823	ENSGALG00010000447	serine dehydratase like [Source:NCBI gene (formerly Entrezgene);Acc:417030]
15	SNAP29	104273	113415	ENSGALG00010024164	synaptosome associated protein 29 [Source:NCBI gene (formerly Entrezgene);Acc:416766]
15	HIC2	248200	330566	ENSGALG00010024282	hypermethylated in cancer 2 [Source:NCBI gene (formerly Entrezgene);Acc:416768]
15	UBE2L3	364003	381613	ENSGALG00010024321	ubiquitin conjugating enzyme E2 L3 [Source:NCBI gene (formerly Entrezgene);Acc:416769]
17	ZBTB34	10852388	10877691	ENSGALG00010028669	zinc finger and BTB domain containing 34 [Source:NCBI gene (formerly Entrezgene);Acc:417090]
17	ZBTB43	10854644	10863206	ENSGALG00010028675	zinc finger and BTB domain containing 43 [Source:HGNC Symbol;Acc:HGNC:17908]
17	ANGPTL2	10909530	10927238	ENSGALG00010028700	angiopoietin-like 2 [Source:NCBI gene (formerly Entrezgene);Acc:776031]
17	LMX1B	10665490	10780807	ENSGALG00010028911	LIM homeobox transcription factor 1 beta [Source:NCBI gene (formerly Entrezgene);Acc:396312]
18	PSMD12	7766837	7774879	ENSGALG00010029202	proteasome 26S subunit, non-ATPase 12 [Source:NCBI gene (formerly Entrezgene);Acc:417425]
18	CACNG1	7857102	7864116	ENSGALG00010029205	calcium voltage-gated channel auxiliary subunit gamma 1 [Source:NCBI gene (formerly Entrezgene);Acc:417428]
18	CACNG4	7868152	7924530	ENSGALG00010029206	calcium voltage-gated channel auxiliary subunit gamma 4 [Source:NCBI gene (formerly Entrezgene);Acc:373924]
18	PRKCA	7948435	8061929	ENSGALG00010029209	protein kinase C alpha [Source:NCBI gene (formerly Entrezgene);Acc:417430]
18	NOL11	7678293	7691284	ENSGALG00010029323	nucleolar protein 11 [Source:NCBI gene (formerly Entrezgene);Acc:417423]
18	HN1	11282018	11307010	ENSGALG00010029693	hematological and neurological expressed 1 [Source:NCBI gene (formerly Entrezgene);Acc:422119]
18	SUMO2	11308838	11322246	ENSGALG00010029696	small ubiquitin-like modifier 2 [Source:NCBI gene (formerly Entrezgene);Acc:770125]
18	NUP85	11320946	11333825	ENSGALG00010029698	nucleoporin 85 [Source:NCBI gene (formerly Entrezgene);Acc:422120]
18	GGA3	11334126	11353600	ENSGALG00010029700	golgi associated, gamma adaptin ear containing, ARF binding protein 3 [Source:NCBI gene (formerly Entrezgene);Acc:422121]
18	MRPS7	11352187	11358511	ENSGALG00010029701	mitochondrial ribosomal protein S7 [Source:NCBI gene (formerly Entrezgene);Acc:422122]
18	GRB2	11375947	11420484	ENSGALG00010029705	growth factor receptor bound protein 2 [Source:NCBI gene (formerly Entrezgene);Acc:386572]
19	MED31	10282880	10288179	ENSGALG00010029278	mediator complex subunit 31 [Source:NCBI gene (formerly Entrezgene);Acc:417679]
19		10285022	10290530	ENSGALG00010029279
19	EVI2A	9510837	9515664	ENSGALG00010029532	ecotropic viral integration site 2A [Source:NCBI gene (formerly Entrezgene);Acc:776037]
19	WSB1	9581151	9588655	ENSGALG00010029546	WD repeat and SOCS box containing 1 [Source:NCBI gene (formerly Entrezgene);Acc:395685]
20	RNF114	14138636	14144425	ENSGALG00010013119	ring finger protein 114 [Source:NCBI gene (formerly Entrezgene);Acc:414881]
20	SPATA2	14144717	14152786	ENSGALG00010013131	spermatosis associated 2 [Source:NCBI gene (formerly Entrezgene);Acc:419355]
20	SLC9A8	14166223	14190694	ENSGALG00010013171	solute carrier family 9 member A8 [Source:NCBI gene (formerly Entrezgene);Acc:419356]
20	PARD6B	13805509	13821513	ENSGALG00010014272	par-6 family cell polarity regulator beta [Source:NCBI gene (formerly Entrezgene);Acc:419352]
20	PTPN1	13870161	13919809	ENSGALG00010014474	protein tyrosine phosphatase non-receptor type 1 [Source:NCBI gene (formerly Entrezgene);Acc:395688]
20	CEBPB	14009178	14052870	ENSGALG00010014573	CCAAT/enhancer binding protein beta [Source:NCBI gene (formerly Entrezgene);Acc:396185]
20	TMEM189	14060074	14077700	ENSGALG00010014611	transmembrane protein 189 [Source:NCBI gene (formerly Entrezgene);Acc:100538348]
20	UBE2V1	14080849	14095549	ENSGALG00010014676	ubiquitin conjugating enzyme E2 V1 [Source:NCBI gene (formerly Entrezgene);Acc:100538349]
20	SNAI1	14133510	14137538	ENSGALG00010015071	snail family transcriptional repressor 1 [Source:NCBI gene (formerly Entrezgene);Acc:396047]
20	EPB41L1	496816	564222	ENSGALG00010024631	erythrocyte membrane protein band 4.1 like 1 [Source:HGNC Symbol;Acc:HGNC:3378]
20	AAR2	567177	572660	ENSGALG00010024639	AAR2 splicing factor homolog [Source:NCBI gene (formerly Entrezgene);Acc:419118]
21	PADI3	156573	163358	ENSGALG00010018613	peptidyl arginine deiminase 3 [Source:NCBI gene (formerly Entrezgene);Acc:395910]
21	PADI1	164767	176286	ENSGALG00010018662	peptidyl arginine deiminase 1 [Source:NCBI gene (formerly Entrezgene);Acc:428171]
22	FGFR1	2504813	2523752	ENSGALG00010017332	fibroblast growth factor receptor 1 [Source:NCBI gene (formerly Entrezgene);Acc:396516]
22	PLEKHA2	2577816	2588754	ENSGALG00010017526	pleckstrin homology domain containing A2 [Source:NCBI gene (formerly Entrezgene);Acc:395435]
22	NFU1	148968	161773	ENSGALG00010017546	NFU1 iron-sulfur cluster scaffold [Source:NCBI gene (formerly Entrezgene);Acc:419513]
22	ADAM9	2591469	2616500	ENSGALG00010017571	ADAM metallopeptidase domain 9 [Source:NCBI gene (formerly Entrezgene);Acc:426781]
22	GFPT1	164332	193689	ENSGALG00010017605	glutamine--fructose-6-phosphate transaminase 1 [Source:NCBI gene (formerly Entrezgene);Acc:419514]
22	PPP1RL	2760829	2770756	ENSGALG00010018052	protein phosphatase 1 regulatory subunit like [Source:NCBI gene (formerly Entrezgene);Acc:395787]
22	GOLGA7	2758285	2762081	ENSGALG00010018062	golgin A7 [Source:NCBI gene (formerly Entrezgene);Acc:426787]
22	GPAT4	2772374	2780772	ENSGALG00010018071	glycerol-3-phosphate acyltransferase 4 [Source:HGNC Symbol;Acc:HGNC:20880]
22	RASSF2	468524	479808	ENSGALG00010018233	Ras association domain family member 2 [Source:NCBI gene (formerly Entrezgene);Acc:419521]
22	PRNP	483782	495779	ENSGALG00010018261	prion protein [Source:NCBI gene (formerly Entrezgene);Acc:396452]
22	DPYSL2	512289	556931	ENSGALG00010018309	dihydropyrimidinase like 2 [Source:NCBI gene (formerly Entrezgene);Acc:395155]
22	BNIP3L	577723	592266	ENSGALG00010018342	BCL2 interacting protein 3 like [Source:NCBI gene (formerly Entrezgene);Acc:419522]
22	PPP2R2A	596059	647906	ENSGALG00010018438	protein phosphatase 2 regulatory subunit Balpha [Source:NCBI gene (formerly Entrezgene);Acc:419523]
22	EBF2	646178	788147	ENSGALG00010018726	EBF transcription factor 2 [Source:NCBI gene (formerly Entrezgene);Acc:395176]
22	KCTD9	872159	880256	ENSGALG00010018872	potassium channel tetramerization domain containing 9 [Source:NCBI gene (formerly Entrezgene);Acc:419526]
22	GNRH1	882689	886330	ENSGALG00010018891	gonadotropin releasing hormone 1 [Source:NCBI gene (formerly Entrezgene);Acc:770134]
22	NEFM	1007748	1012799	ENSGALG00010018973	neurofilament, medium polypeptide [Source:NCBI gene (formerly Entrezgene);Acc:396206]
22	BMP10	331466	337357	ENSGALG00010020231	bone morphotic protein 10 [Source:NCBI gene (formerly Entrezgene);Acc:395177]
22	ARHGAP25	346725	363538	ENSGALG00010020323	Rho GTPase activating protein 25 [Source:NCBI gene (formerly Entrezgene);Acc:419516]
22	CDS2	365499	388318	ENSGALG00010020362	CDP-diacylglycerol synthase 2 [Source:HGNC Symbol;Acc:HGNC:1801]
22	PCNA	388905	391999	ENSGALG00010020374	proliferating cell nuclear antigen [Source:NCBI gene (formerly Entrezgene);Acc:373984]
22	TMEM230	393826	397874	ENSGALG00010020377	transmembrane protein 230 [Source:NCBI gene (formerly Entrezgene);Acc:419518]
22	SLC23A2	402538	460657	ENSGALG00010020392	solute carrier family 23 member 2 [Source:NCBI gene (formerly Entrezgene);Acc:419520]
23	PPT1	5923102	5928928	ENSGALG00010015109	palmitoyl-protein thioesterase 1 [Source:NCBI gene (formerly Entrezgene);Acc:419681]
23	RPL11	5929055	5933043	ENSGALG00010015127	ribosomal protein L11 [Source:NCBI gene (formerly Entrezgene);Acc:419682]
23	TCEB3	5934320	5946889	ENSGALG00010015136	transcription elongation factor B subunit 3 [Source:NCBI gene (formerly Entrezgene);Acc:419683]
23	LYPLA2	5948918	5955364	ENSGALG00010015193	lysophospholipase 2 [Source:NCBI gene (formerly Entrezgene);Acc:419685]
23	HMGCL	5958466	5962129	ENSGALG00010015430	3-hydroxy-3-methylglutaryl-CoA lyase [Source:NCBI gene (formerly Entrezgene);Acc:396316]
23	PNRC2	5972814	5988875	ENSGALG00010015555	proline rich nuclear receptor coactivator 2 [Source:NCBI gene (formerly Entrezgene);Acc:419688]
23	SRSF10	5979008	5989181	ENSGALG00010015617	serine/arginine-rich splicing factor 10 [Source:NCBI gene (formerly Entrezgene);Acc:419689]
23	LBFABP	5991644	5996080	ENSGALG00010015711	liver basic fatty acid binding protein [Source:NCBI gene (formerly Entrezgene);Acc:395345]
23	IL22RA1	6024655	6032924	ENSGALG00010015798	interleukin 22 receptor subunit alpha 1 [Source:NCBI gene (formerly Entrezgene);Acc:419692]
23	IFNLR1	6035141	6041646	ENSGALG00010015807
23	IFNLR1	6053031	6059475	ENSGALG00010015838	interferon lambda receptor 1 [Source:NCBI gene (formerly Entrezgene);Acc:419694]
24	C2CD2L	59338	87818	ENSGALG00010024354	C2CD2 like [Source:NCBI gene (formerly Entrezgene);Acc:428233]
26	CLPS	138059	138740	ENSGALG00010026906	colipase [Source:NCBI gene (formerly Entrezgene);Acc:771102]
26	LHFPL5	139627	142976	ENSGALG00010026950	lipoma HMGIC fusion partner-like 5 [Source:NCBI gene (formerly Entrezgene);Acc:378916]
27	BECN1	5052395	5059099	ENSGALG00010022276	beclin 1 [Source:NCBI gene (formerly Entrezgene);Acc:420018]
27	PSME3	5058598	5065866	ENSGALG00010022317	proteasome activator subunit 3 [Source:NCBI gene (formerly Entrezgene);Acc:420017]
28	PTPRS	5058193	5183228	ENSGALG00010027285	protein tyrosine phosphatase, receptor type S [Source:NCBI gene (formerly Entrezgene);Acc:396375]
28	TNFAIP8L1	5378405	5397263	ENSGALG00010028221	TNF alpha induced protein 8 like 1 [Source:NCBI gene (formerly Entrezgene);Acc:420162]
28	TICAM1	5306881	5319236	ENSGALG00010028535	toll like receptor adaptor molecule 1 [Source:NCBI gene (formerly Entrezgene);Acc:100008585]
28	MYDGF	5381123	5384831	ENSGALG00010028746	myeloid derived growth factor [Source:NCBI gene (formerly Entrezgene);Acc:420161]

## Sheet: LR-PK
Chromosome	Gene name	Gene start (bp)	Gene end (bp)	Gene ID	Gene description
1	ANKRD26	24454999	24503310	ENSGALG00010001443	ankyrin repeat domain 26 [Source:NCBI gene (formerly Entrezgene);Acc:417764]
1	LSM8	24508680	24563346	ENSGALG00010001456	LSM8 homolog, U6 small nuclear RNA associated [Source:NCBI gene (formerly Entrezgene);Acc:417765]
1	ST7	24877113	24973223	ENSGALG00010002280	suppression of tumorigenicity 7 [Source:NCBI gene (formerly Entrezgene);Acc:417770]
1	DDX3X	112120028	112139161	ENSGALG00010002476	DEAD-box helicase 3, X-linked [Source:NCBI gene (formerly Entrezgene);Acc:418567]
1	RPL8	112163780	112167577	ENSGALG00010002492	ribosomal protein L8 [Source:NCBI gene (formerly Entrezgene);Acc:418568]
1	NUFIP1	167484832	167510457	ENSGALG00010003503	NUFIP1, FMR1 interacting protein 1 [Source:NCBI gene (formerly Entrezgene);Acc:418841]
1	GPALPP1	167510500	167525345	ENSGALG00010003509	GPALPP motifs containing 1 [Source:NCBI gene (formerly Entrezgene);Acc:418842]
1	NDUFA9	73788121	73819769	ENSGALG00010024338	NADH:ubiquinone oxidoreductase subunit A9 [Source:NCBI gene (formerly Entrezgene);Acc:419039]
1	VWF	74643818	74782625	ENSGALG00010024534	von Willebrand factor [Source:NCBI gene (formerly Entrezgene);Acc:419031]
2	HOXA13	32582495	32585463	ENSGALG00010001321	homeobox A13 [Source:NCBI gene (formerly Entrezgene);Acc:373934]
2	HIBADH	32735919	32823142	ENSGALG00010001363	3-hydroxyisobutyrate dehydrogenase [Source:NCBI gene (formerly Entrezgene);Acc:420632]
2	TAX1BP1	32839357	32889982	ENSGALG00010001453	Tax1 binding protein 1 [Source:NCBI gene (formerly Entrezgene);Acc:395490]
2	JAZF1	32890797	33063938	ENSGALG00010001458	JAZF zinc finger 1 [Source:NCBI gene (formerly Entrezgene);Acc:420633]
2	MALSU1	31048657	31058475	ENSGALG00010001460	mitochondrial assembly of ribosomal large subunit 1 [Source:HGNC Symbol;Acc:HGNC:21721]
2	IGF2BP3	31057512	31166257	ENSGALG00010001476	insulin like growth factor 2 mRNA binding protein 3 [Source:NCBI gene (formerly Entrezgene);Acc:420617]
2	HOXA3	32491888	32510667	ENSGALG00010001801	homeobox A3 [Source:NCBI gene (formerly Entrezgene);Acc:395231]
2	HOXA4	32512064	32514374	ENSGALG00010001808	homeobox A4 [Source:NCBI gene (formerly Entrezgene);Acc:395307]
2	HOXA5	32525265	32528034	ENSGALG00010001813	homeobox A5 [Source:NCBI gene (formerly Entrezgene);Acc:100858404]
2	HOXA6	32528935	32532085	ENSGALG00010001819	homeobox A6 [Source:NCBI gene (formerly Entrezgene);Acc:420630]
2	HOXA7	32537106	32542394	ENSGALG00010001826	homeobox A7 [Source:NCBI gene (formerly Entrezgene);Acc:395290]
2	HOXA9	32546009	32563954	ENSGALG00010001840	homeobox A9 [Source:NCBI gene (formerly Entrezgene);Acc:396096]
2	HOXA10	32554165	32559746	ENSGALG00010001844	homeobox A10 [Source:NCBI gene (formerly Entrezgene);Acc:776143]
2	HOXA11	32565244	32569341	ENSGALG00010001848	homeobox A11 [Source:NCBI gene (formerly Entrezgene);Acc:395327]
2	gga-mir-196-2	32553100	32553193	ENSGALG00010002984	gga-mir-196-4 [Source:miRBase;Acc:MI0023559]
2	gga-mir-1732-1	32551925	32552025	ENSGALG00010002990	gga-mir-1732-2 [Source:miRBase;Acc:MI0023557]
2	IL7	120044340	120055227	ENSGALG00010003298	interleukin 7 [Source:NCBI gene (formerly Entrezgene);Acc:420193]
2	PKIA	119939038	119979128	ENSGALG00010003400	protein kinase (cAMP-dependent, catalytic) inhibitor alpha [Source:NCBI gene (formerly Entrezgene);Acc:396333]
2	FZD1	22037965	22050107	ENSGALG00010004791	frizzled class receptor 1 [Source:NCBI gene (formerly Entrezgene);Acc:374062]
3	MCPH1	88241590	88363181	ENSGALG00010002269	microcephalin 1 [Source:NCBI gene (formerly Entrezgene);Acc:100125976]
3	ANGPT2	88275880	88322057	ENSGALG00010002288	angiopoietin 2 [Source:NCBI gene (formerly Entrezgene);Acc:395610]
3	FAM49A	99284233	99336766	ENSGALG00010002341	family with sequence similarity 49 member A [Source:NCBI gene (formerly Entrezgene);Acc:421949]
3	TBPL1	55932410	55942879	ENSGALG00010006173	TATA-box binding protein like 1 [Source:NCBI gene (formerly Entrezgene);Acc:395517]
3	TCF21	55946987	55958774	ENSGALG00010006187	transcription factor 21 [Source:NCBI gene (formerly Entrezgene);Acc:421697]
3	EYA4	56074460	56228390	ENSGALG00010006239	EYA transcriptional coactivator and phosphatase 4 [Source:NCBI gene (formerly Entrezgene);Acc:395716]
3	SGK1	55867355	55875340	ENSGALG00010006359	serum/glucocorticoid regulated kinase 1 [Source:NCBI gene (formerly Entrezgene);Acc:395133]
3	RTN4	2680747	2739734	ENSGALG00010016706	reticulon 4 [Source:NCBI gene (formerly Entrezgene);Acc:378790]
3	BCL11A	1930777	1991462	ENSGALG00010017162	B-cell CLL/lymphoma 11A [Source:NCBI gene (formerly Entrezgene);Acc:421199]
3	REL	2114804	2148936	ENSGALG00010019036	REL proto-onco, NF-kB subunit [Source:NCBI gene (formerly Entrezgene);Acc:396500]
3	PUS10	2148746	2186293	ENSGALG00010019062	pseudouridylate synthase 10 [Source:NCBI gene (formerly Entrezgene);Acc:421198]
3	PEX13	2185439	2192582	ENSGALG00010019087	peroxisomal biosis factor 13 [Source:NCBI gene (formerly Entrezgene);Acc:421197]
3	KIAA1841	2193441	2218575	ENSGALG00010019135	KIAA1841 [Source:NCBI gene (formerly Entrezgene);Acc:421196]
3	USP34	2282626	2423308	ENSGALG00010019302	ubiquitin specific peptidase 34 [Source:NCBI gene (formerly Entrezgene);Acc:421193]
4	PDE5A	54091143	54221661	ENSGALG00010005499	phosphodiesterase 5A [Source:NCBI gene (formerly Entrezgene);Acc:422677]
4	FABP2	54233074	54236037	ENSGALG00010005505	fatty acid binding protein 2 [Source:NCBI gene (formerly Entrezgene);Acc:422678]
4	USP53	54245607	54278207	ENSGALG00010005507	ubiquitin specific peptidase 53 [Source:NCBI gene (formerly Entrezgene);Acc:422680]
4	MYOZ2	54292334	54309888	ENSGALG00010005510	myozenin 2 [Source:NCBI gene (formerly Entrezgene);Acc:422682]
4	METTL14	54492815	54537662	ENSGALG00010005551	methyltransferase like 14 [Source:NCBI gene (formerly Entrezgene);Acc:422684]
4	BST1	76166147	76186901	ENSGALG00010010547	bone marrow stromal cell antigen 1 [Source:NCBI gene (formerly Entrezgene);Acc:422828]
5	VRK1	46051073	46162876	ENSGALG00010015865	VRK serine/threonine kinase 1 [Source:NCBI gene (formerly Entrezgene);Acc:423443]
5	ANO3	3411232	3584859	ENSGALG00010019617	anoctamin 3 [Source:NCBI gene (formerly Entrezgene);Acc:422968]
5	FIBIN	3601767	3696934	ENSGALG00010019801	fin bud initiation factor homolog (zebrafish) [Source:NCBI gene (formerly Entrezgene);Acc:426933]
5	ANO5	2926258	2976666	ENSGALG00010020315	anoctamin 5 [Source:NCBI gene (formerly Entrezgene);Acc:422973]
5	SLC17A6	2996733	3027812	ENSGALG00010020328	solute carrier family 17 member 6 [Source:NCBI gene (formerly Entrezgene);Acc:422971]
5	FANCF	3128313	3131718	ENSGALG00010023778	FA complementation group F [Source:HGNC Symbol;Acc:HGNC:3587]
6	UNC5B	12474900	12505789	ENSGALG00010020365	unc-5 netrin receptor B [Source:NCBI gene (formerly Entrezgene);Acc:423716]
6	PPIF	13026130	13034102	ENSGALG00010020782	peptidylprolyl isomerase F [Source:NCBI gene (formerly Entrezgene);Acc:423723]
7	LSS	6946058	6956195	ENSGALG00010013452	lanosterol synthase (2,3-oxidosqualene-lanosterol cyclase) [Source:NCBI gene (formerly Entrezgene);Acc:424037]
7	S100B	6961288	6964798	ENSGALG00010013461	S100 calcium binding protein B [Source:NCBI gene (formerly Entrezgene);Acc:424038]
7	AHR1B	6656032	6670257	ENSGALG00010014105	aryl hydrocarbon receptor 1 beta [Source:NCBI gene (formerly Entrezgene);Acc:100859347]
7	COL6A1	6774658	6795975	ENSGALG00010014310	collagen type VI alpha 1 chain [Source:NCBI gene (formerly Entrezgene);Acc:396000]
7	COL6A2	6816216	6842326	ENSGALG00010014389	collagen type VI alpha 2 chain [Source:NCBI gene (formerly Entrezgene);Acc:396292]
7	ITGB2	7210759	7222675	ENSGALG00010014976	integrin subunit beta 2 [Source:NCBI gene (formerly Entrezgene);Acc:396181]
8	PLA2G4A	10031242	10139649	ENSGALG00010021027	phospholipase A2 group IVA [Source:NCBI gene (formerly Entrezgene);Acc:396394]
8	DNAJC6	27963181	28003117	ENSGALG00010024142	DnaJ heat shock protein family (Hsp40) member C6 [Source:NCBI gene (formerly Entrezgene);Acc:424698]
8	JAK1	27885691	27938589	ENSGALG00010024493	Janus kinase 1 [Source:NCBI gene (formerly Entrezgene);Acc:395681]
8	gga-mir-12281	27948564	27948636	ENSGALG00010027065	gga-mir-12281 [Source:miRBase;Acc:MI0040753]
8	gga-mir-12282	27949650	27949715	ENSGALG00010027069	gga-mir-12282 [Source:miRBase;Acc:MI0040754]
11	HSDL1	2504058	2520367	ENSGALG00010024710	hydroxysteroid dehydrogenase like 1 [Source:NCBI gene (formerly Entrezgene);Acc:415703]
11	DNAAF1	2499283	2514193	ENSGALG00010024715	dynein axonemal assembly factor 1 [Source:NCBI gene (formerly Entrezgene);Acc:415702]
11	OSGIN1	2552694	2641742	ENSGALG00010024761	N-terminal EF-hand calcium binding protein 2 [Source:HGNC Symbol;Acc:HGNC:23746]
11	SLC12A4	3125727	3179020	ENSGALG00010025353	solute carrier family 12 member 4 [Source:NCBI gene (formerly Entrezgene);Acc:415715]
12	SMIM4	767813	768774	ENSGALG00010028046	small integral membrane protein 4 [Source:NCBI gene (formerly Entrezgene);Acc:415896]
12	PBRM1	771096	833417	ENSGALG00010028050	polybromo 1 [Source:NCBI gene (formerly Entrezgene);Acc:396074]
13	PCBD2	15253397	15270816	ENSGALG00010013121	pterin-4 alpha-carbinolamine dehydratase 2 [Source:NCBI gene (formerly Entrezgene);Acc:374030]
13	DDX46	15291276	15311141	ENSGALG00010013186	DEAD-box helicase 46 [Source:NCBI gene (formerly Entrezgene);Acc:416312]
13	CAMLG	15311621	15316818	ENSGALG00010013198	calcium modulating ligand [Source:NCBI gene (formerly Entrezgene);Acc:395808]
13	SEC24A	15318179	15341758	ENSGALG00010013241	SEC24 homolog A, COPII coat complex component [Source:NCBI gene (formerly Entrezgene);Acc:416313]
13	SAR1B	15342187	15356715	ENSGALG00010013254	secretion associated Ras related GTPase 1B [Source:NCBI gene (formerly Entrezgene);Acc:416314]
13	PPP2CA	15487655	15505818	ENSGALG00010015861	protein phosphatase 2 catalytic subunit alpha [Source:NCBI gene (formerly Entrezgene);Acc:416318]
13	SKP1	15512520	15520298	ENSGALG00010015876	S-phase kinase-associated protein 1 [Source:NCBI gene (formerly Entrezgene);Acc:416319]
13	TCF7	15521760	15580435	ENSGALG00010015893	transcription factor 7 (T-cell specific, HMG-box) [Source:NCBI gene (formerly Entrezgene);Acc:395229]
13	IRF1	16493648	16499702	ENSGALG00010016289	interferon regulatory factor 1 [Source:NCBI gene (formerly Entrezgene);Acc:396384]
13	IL5	16509448	16513329	ENSGALG00010016298	interleukin 5 [Source:NCBI gene (formerly Entrezgene);Acc:474360]
13	IL13	16553954	16556915	ENSGALG00010016321	interleukin 13 [Source:NCBI gene (formerly Entrezgene);Acc:474361]
13	IL4	16557076	16561852	ENSGALG00010016327	interleukin 4 [Source:NCBI gene (formerly Entrezgene);Acc:416330]
13	KIF3A	16562897	16581879	ENSGALG00010016366	kinesin family member 3A [Source:NCBI gene (formerly Entrezgene);Acc:416332]
13	VDAC1	15634329	15650729	ENSGALG00010017393	voltage dependent anion channel 1 [Source:NCBI gene (formerly Entrezgene);Acc:416320]
13	SLC22A5	16447726	16470723	ENSGALG00010017398	solute carrier family 22 member 5 [Source:NCBI gene (formerly Entrezgene);Acc:416328]
14	RRN3	90956	105157	ENSGALG00010020171	RRN3 homolog, RNA polymerase I transcription factor [Source:NCBI gene (formerly Entrezgene);Acc:416414]
14	RSL1D1	112510	119552	ENSGALG00010020184	ribosomal L1 domain containing 1 [Source:NCBI gene (formerly Entrezgene);Acc:416416]
14	GSPT2	125140	150668	ENSGALG00010020204	G1 to S phase transition 2 [Source:NCBI gene (formerly Entrezgene);Acc:768522]
14	CPPED1	265843	314014	ENSGALG00010020342	calcineurin like phosphoesterase domain containing 1 [Source:NCBI gene (formerly Entrezgene);Acc:416418]
15	SNAP29	104273	113415	ENSGALG00010024164	synaptosome associated protein 29 [Source:NCBI gene (formerly Entrezgene);Acc:416766]
17	MVB12B	10570760	10623399	ENSGALG00010027775	multivesicular body subunit 12B [Source:NCBI gene (formerly Entrezgene);Acc:417092]
17	LMX1B	10665490	10780807	ENSGALG00010028911	LIM homeobox transcription factor 1 beta [Source:NCBI gene (formerly Entrezgene);Acc:396312]
18	PSMD12	7766837	7774879	ENSGALG00010029202	proteasome 26S subunit, non-ATPase 12 [Source:NCBI gene (formerly Entrezgene);Acc:417425]
18	CACNG1	7857102	7864116	ENSGALG00010029205	calcium voltage-gated channel auxiliary subunit gamma 1 [Source:NCBI gene (formerly Entrezgene);Acc:417428]
18	CACNG4	7868152	7924530	ENSGALG00010029206	calcium voltage-gated channel auxiliary subunit gamma 4 [Source:NCBI gene (formerly Entrezgene);Acc:373924]
18	PRKCA	7948435	8061929	ENSGALG00010029209	protein kinase C alpha [Source:NCBI gene (formerly Entrezgene);Acc:417430]
18	APOH	8074639	8081362	ENSGALG00010029213	apolipoprotein H [Source:NCBI gene (formerly Entrezgene);Acc:417431]
18	CEP112	8084349	8224329	ENSGALG00010029217	centrosomal protein 112 [Source:NCBI gene (formerly Entrezgene);Acc:101749632]
18	AXIN2	8246773	8268462	ENSGALG00010029221	axin 2 [Source:NCBI gene (formerly Entrezgene);Acc:395152]
18	NOL11	7678293	7691284	ENSGALG00010029323	nucleolar protein 11 [Source:NCBI gene (formerly Entrezgene);Acc:417423]
19	RAP1GAP2	10002761	10054146	ENSGALG00010029255	RAP1 GTPase activating protein 2 [Source:NCBI gene (formerly Entrezgene);Acc:427841]
19	GATSL2	3027752	3118370	ENSGALG00010029373	GATS protein like 2 [Source:NCBI gene (formerly Entrezgene);Acc:417483]
19	RCC1L	3122681	3137608	ENSGALG00010029374	RCC1 like [Source:NCBI gene (formerly Entrezgene);Acc:417484]
19	NCF1C	3137616	3144692	ENSGALG00010029377	neutrophil cytosolic factor 1C pseudo [Source:NCBI gene (formerly Entrezgene);Acc:417485]
19	EVI2A	9510837	9515664	ENSGALG00010029532	ecotropic viral integration site 2A [Source:NCBI gene (formerly Entrezgene);Acc:776037]
19	LYRM9	9711341	9744301	ENSGALG00010029555	LYR motif containing 9 [Source:NCBI gene (formerly Entrezgene);Acc:101750365]
19	TNFAIP1	9788523	9800896	ENSGALG00010029570	TNF alpha induced protein 1 [Source:NCBI gene (formerly Entrezgene);Acc:417672]
20	L3MBTL1	387581	422993	ENSGALG00010021341	l(3)mbt-like 1 (Drosophila) [Source:NCBI gene (formerly Entrezgene);Acc:419115]
20	ROMO1	1370276	1373106	ENSGALG00010022216	reactive oxygen species modulator 1 [Source:NCBI gene (formerly Entrezgene);Acc:768833]
20	NFS1	1371238	1384166	ENSGALG00010022230	NFS1, cysteine desulfurase [Source:NCBI gene (formerly Entrezgene);Acc:419133]
20	RBM12	1388407	1413017	ENSGALG00010024095	RNA binding motif protein 12 [Source:NCBI gene (formerly Entrezgene);Acc:404531]
20	CPNE1	1414940	1430835	ENSGALG00010024110	copine 1 [Source:NCBI gene (formerly Entrezgene);Acc:419134]
20	SRSF6	427115	432878	ENSGALG00010024593	serine and arginine rich splicing factor 6 [Source:NCBI gene (formerly Entrezgene);Acc:419116]
20	EPB41L1	496816	564222	ENSGALG00010024631	erythrocyte membrane protein band 4.1 like 1 [Source:HGNC Symbol;Acc:HGNC:3378]
20	AAR2	567177	572660	ENSGALG00010024639	AAR2 splicing factor homolog [Source:NCBI gene (formerly Entrezgene);Acc:419118]
20	AHCY	1839151	1863306	ENSGALG00010024732	adenosylhomocysteinase [Source:HGNC Symbol;Acc:HGNC:343]
21	PADI3	156573	163358	ENSGALG00010018613	peptidyl arginine deiminase 3 [Source:NCBI gene (formerly Entrezgene);Acc:395910]
21	PADI1	164767	176286	ENSGALG00010018662	peptidyl arginine deiminase 1 [Source:NCBI gene (formerly Entrezgene);Acc:428171]
21	PADI2	180596	190049	ENSGALG00010018684	peptidyl arginine deiminase, type II [Source:NCBI gene (formerly Entrezgene);Acc:428172]
21	MRPS16	199283	199908	ENSGALG00010018698	mitochondrial ribosomal protein S16 [Source:NCBI gene (formerly Entrezgene);Acc:769996]
21	PARK7	252216	258962	ENSGALG00010018727	Parkinsonism associated deglycase [Source:NCBI gene (formerly Entrezgene);Acc:395277]
21	SDHB	190111	198536	ENSGALG00010022166	succinate dehydrogenase complex iron sulfur subunit B [Source:NCBI gene (formerly Entrezgene);Acc:100859720]
22	FGFR1	2504813	2523752	ENSGALG00010017332	fibroblast growth factor receptor 1 [Source:NCBI gene (formerly Entrezgene);Acc:396516]
22	NFU1	148968	161773	ENSGALG00010017546	NFU1 iron-sulfur cluster scaffold [Source:NCBI gene (formerly Entrezgene);Acc:419513]
22	GFPT1	164332	193689	ENSGALG00010017605	glutamine--fructose-6-phosphate transaminase 1 [Source:NCBI gene (formerly Entrezgene);Acc:419514]
22	RASSF2	468524	479808	ENSGALG00010018233	Ras association domain family member 2 [Source:NCBI gene (formerly Entrezgene);Acc:419521]
22	PRNP	483782	495779	ENSGALG00010018261	prion protein [Source:NCBI gene (formerly Entrezgene);Acc:396452]
22	DPYSL2	512289	556931	ENSGALG00010018309	dihydropyrimidinase like 2 [Source:NCBI gene (formerly Entrezgene);Acc:395155]
22	BNIP3L	577723	592266	ENSGALG00010018342	BCL2 interacting protein 3 like [Source:NCBI gene (formerly Entrezgene);Acc:419522]
22	PPP2R2A	596059	647906	ENSGALG00010018438	protein phosphatase 2 regulatory subunit Balpha [Source:NCBI gene (formerly Entrezgene);Acc:419523]
22	EBF2	646178	788147	ENSGALG00010018726	EBF transcription factor 2 [Source:NCBI gene (formerly Entrezgene);Acc:395176]
22	KCTD9	872159	880256	ENSGALG00010018872	potassium channel tetramerization domain containing 9 [Source:NCBI gene (formerly Entrezgene);Acc:419526]
22	GNRH1	882689	886330	ENSGALG00010018891	gonadotropin releasing hormone 1 [Source:NCBI gene (formerly Entrezgene);Acc:770134]
22	CDS2	365499	388318	ENSGALG00010020362	CDP-diacylglycerol synthase 2 [Source:HGNC Symbol;Acc:HGNC:1801]
22	PCNA	388905	391999	ENSGALG00010020374	proliferating cell nuclear antigen [Source:NCBI gene (formerly Entrezgene);Acc:373984]
22	TMEM230	393826	397874	ENSGALG00010020377	transmembrane protein 230 [Source:NCBI gene (formerly Entrezgene);Acc:419518]
22	SLC23A2	402538	460657	ENSGALG00010020392	solute carrier family 23 member 2 [Source:NCBI gene (formerly Entrezgene);Acc:419520]
24	C2CD2L	59338	87818	ENSGALG00010024354	C2CD2 like [Source:NCBI gene (formerly Entrezgene);Acc:428233]
26	SARS1	1195890	1200998	ENSGALG00010024787	seryl-tRNA synthetase 1 [Source:NCBI gene (formerly Entrezgene);Acc:426697]
26	TFEB	4966951	4991537	ENSGALG00010026402	transcription factor EB [Source:NCBI gene (formerly Entrezgene);Acc:419922]
26	PGC	4987895	4991898	ENSGALG00010026427	progastricsin [Source:NCBI gene (formerly Entrezgene);Acc:395690]
26	MICAL1	66255	77385	ENSGALG00010026846	microtubule associated monooxygenase, calponin and LIM domain containing 1 [Source:NCBI gene (formerly Entrezgene);Acc:429474]
26	FKBP5	113129	130704	ENSGALG00010026893	FK506 binding protein 5 [Source:NCBI gene (formerly Entrezgene);Acc:421186]
26	CLPS	138059	138740	ENSGALG00010026906	colipase [Source:NCBI gene (formerly Entrezgene);Acc:771102]
26	LHFPL5	139627	142976	ENSGALG00010026950	lipoma HMGIC fusion partner-like 5 [Source:NCBI gene (formerly Entrezgene);Acc:378916]
26	TREMB2	4795393	4801956	ENSGALG00010027695	triggering receptor expressed on myeloid cells B2 [Source:NCBI gene (formerly Entrezgene);Acc:768582]
26	PSMA5	1248713	1257384	ENSGALG00010027709	proteasome subunit alpha 5 [Source:NCBI gene (formerly Entrezgene);Acc:426937]
26	GNAI3	1277401	1290053	ENSGALG00010027722	G protein subunit alpha i3 [Source:NCBI gene (formerly Entrezgene);Acc:374097]
28	GNA11	1673543	1689176	ENSGALG00010027099	G protein subunit alpha 11 [Source:NCBI gene (formerly Entrezgene);Acc:374077]
28	NCLN	1702625	1714089	ENSGALG00010027129	nicalin [Source:NCBI gene (formerly Entrezgene);Acc:426048]
28	AP1M1	4855895	4863863	ENSGALG00010027946	adaptor related protein complex 1 mu 1 subunit [Source:NCBI gene (formerly Entrezgene);Acc:420149]
28	RAB8A	4868453	4878629	ENSGALG00010027956	RAB8A, member RAS oncogene family [Source:HGNC Symbol;Acc:HGNC:7007]

## Sheet: ZAH
Chromosome	Gene name	Gene start (bp)	Gene end (bp)	Gene ID	Gene description
1	SLC2A14	75843951	75833426	ENSGALG00010021387	solute carrier family 2 member 14 [Source:NCBI gene (formerly Entrezgene);Acc:396517]
1	NANOG	75881386	75876516	ENSGALG00010021471	Nanog homeobox [Source:NCBI gene (formerly Entrezgene);Acc:100272166]
1	NTF3	74388375	74314246	ENSGALG00010024492	neurotrophin 3 [Source:NCBI gene (formerly Entrezgene);Acc:428099]
1	CD9	74845081	74815459	ENSGALG00010024600	CD9 molecule [Source:NCBI gene (formerly Entrezgene);Acc:395527]
1	TEAD4	75571931	75502518	ENSGALG00010024709	TEA domain transcription factor 4 [Source:NCBI gene (formerly Entrezgene);Acc:395542]
1	FOXM1	75591570	75576888	ENSGALG00010024729	forkhead box M1 [Source:NCBI gene (formerly Entrezgene);Acc:430534]
2	GBX1	201536	194169	ENSGALG00010024815	gastrulation brain homeobox 1 [Source:NCBI gene (formerly Entrezgene);Acc:395377]
2	ABCF2	159793	148810	ENSGALG00010025442	ATP binding cassette subfamily F member 2 [Source:NCBI gene (formerly Entrezgene);Acc:426038]
3	STX7	56623849	56534412	ENSGALG00010004330	syntaxin 7 [Source:NCBI gene (formerly Entrezgene);Acc:426930]
3	MOXD1	56636814	56584678	ENSGALG00010004350	monooxygenase DBH like 1 [Source:NCBI gene (formerly Entrezgene);Acc:395333]
3	BCL11A	1991462	1930777	ENSGALG00010017162	B-cell CLL/lymphoma 11A [Source:NCBI gene (formerly Entrezgene);Acc:421199]
3	NRXN1	7398338	6751734	ENSGALG00010017272	neurexin 1 [Source:NCBI gene (formerly Entrezgene);Acc:395398]
3	REL	2148936	2114804	ENSGALG00010019036	REL proto-onco, NF-kB subunit [Source:NCBI gene (formerly Entrezgene);Acc:396500]
3	PUS10	2186293	2148746	ENSGALG00010019062	pseudouridylate synthase 10 [Source:NCBI gene (formerly Entrezgene);Acc:421198]
3	PEX13	2192582	2185439	ENSGALG00010019087	peroxisomal biosis factor 13 [Source:NCBI gene (formerly Entrezgene);Acc:421197]
3	KIAA1841	2218575	2193441	ENSGALG00010019135	KIAA1841 [Source:NCBI gene (formerly Entrezgene);Acc:421196]
3	AHSA2	2280066	2271669	ENSGALG00010019287	AHA1, activator of heat shock 90kDa 2 (yeast) [Source:NCBI gene (formerly Entrezgene);Acc:421194]
3	USP34	2423308	2282626	ENSGALG00010019302	ubiquitin specific peptidase 34 [Source:NCBI gene (formerly Entrezgene);Acc:421193]
4	TENM1	15480182	14828126	ENSGALG00010011658	teneurin transmembrane protein 1 [Source:NCBI gene (formerly Entrezgene);Acc:395668]
4	MSN	144397	104541	ENSGALG00010015091	moesin [Source:NCBI gene (formerly Entrezgene);Acc:422173]
5	ANO3	3584859	3411232	ENSGALG00010019617	anoctamin 3 [Source:NCBI gene (formerly Entrezgene);Acc:422968]
5	FIBIN	3696934	3601767	ENSGALG00010019801	fin bud initiation factor homolog (zebrafish) [Source:NCBI gene (formerly Entrezgene);Acc:426933]
5	LIN7C	3912392	3883213	ENSGALG00010019919	lin-7 homolog C, crumbs cell polarity complex component [Source:NCBI gene (formerly Entrezgene);Acc:421608]
5	BDNF	3973272	3938175	ENSGALG00010020046	brain derived neurotrophic factor [Source:NCBI gene (formerly Entrezgene);Acc:396186]
5	KIF18A	4105842	4062303	ENSGALG00010022363	kinesin family member 18A [Source:NCBI gene (formerly Entrezgene);Acc:421607]
5	METTL15P1	4207458	4105931	ENSGALG00010022379	methyltransferase like 15 pseudo 1 [Source:NCBI gene (formerly Entrezgene);Acc:421606]
5	SVIP	3247521	3240334	ENSGALG00010022647	small VCP interacting protein [Source:NCBI gene (formerly Entrezgene);Acc:771022]
5	FANCF	3131718	3128313	ENSGALG00010023778	FA complementation group F [Source:HGNC Symbol;Acc:HGNC:3587]
6	KCNMA1	14580045	14142370	ENSGALG00010022174	potassium calcium-activated channel subfamily M alpha 1 [Source:NCBI gene (formerly Entrezgene);Acc:374065]
7	LSS	6956195	6946058	ENSGALG00010013452	lanosterol synthase (2,3-oxidosqualene-lanosterol cyclase) [Source:NCBI gene (formerly Entrezgene);Acc:424037]
7	S100B	6964798	6961288	ENSGALG00010013461	S100 calcium binding protein B [Source:NCBI gene (formerly Entrezgene);Acc:424038]
7	STAT1	7535330	7514321	ENSGALG00010013934	signal transducer and activator of transcription 1 [Source:NCBI gene (formerly Entrezgene);Acc:424044]
7	STAT4	7577113	7538209	ENSGALG00010014000	signal transducer and activator of transcription 4 [Source:NCBI gene (formerly Entrezgene);Acc:768406]
7	COL6A1	6795975	6774658	ENSGALG00010014310	collagen type VI alpha 1 chain [Source:NCBI gene (formerly Entrezgene);Acc:396000]
7	COL6A2	6842326	6816216	ENSGALG00010014389	collagen type VI alpha 2 chain [Source:NCBI gene (formerly Entrezgene);Acc:396292]
7	FTCD	6853114	6846178	ENSGALG00010014540	formimidoyltransferase cyclodeaminase [Source:NCBI gene (formerly Entrezgene);Acc:395726]
7	ITGB2	7222675	7210759	ENSGALG00010014976	integrin subunit beta 2 [Source:NCBI gene (formerly Entrezgene);Acc:396181]
8	AMY2A	64787	55919	ENSGALG00010011790	amylase, alpha 2A (pancreatic) [Source:NCBI gene (formerly Entrezgene);Acc:414140]
11	OSGIN1	2641742	2552694	ENSGALG00010024761	N-terminal EF-hand calcium binding protein 2 [Source:HGNC Symbol;Acc:HGNC:23746]
11	LPCAT2	3328019	3299742	ENSGALG00010025257	lysophosphatidylcholine acyltransferase 2 [Source:NCBI gene (formerly Entrezgene);Acc:415716]
11	GALR1L	3087295	3072111	ENSGALG00010025309	galanin receptor type 1-like [Source:NCBI gene (formerly Entrezgene);Acc:415713]
11	DPEP2	3118498	3103192	ENSGALG00010025325	dipeptidase 2 [Source:NCBI gene (formerly Entrezgene);Acc:107054267]
11	SLC12A4	3179020	3125727	ENSGALG00010025353	solute carrier family 12 member 4 [Source:NCBI gene (formerly Entrezgene);Acc:415715]
11	SLC6A2	3278428	3214288	ENSGALG00010025392	solute carrier family 6 member 2 [Source:NCBI gene (formerly Entrezgene);Acc:395458]
11	MMP2	3385587	3343464	ENSGALG00010025414	matrix metallopeptidase 2 [Source:NCBI gene (formerly Entrezgene);Acc:386583]
13	PFDN1	357472	287045	ENSGALG00010008750	prefoldin subunit 1 [Source:NCBI gene (formerly Entrezgene);Acc:416142]
13	CTBPL	17760050	17745170	ENSGALG00010014179	C-terminal binding protein-like [Source:NCBI gene (formerly Entrezgene);Acc:416354]
15	RIMBP2	3353294	3232638	ENSGALG00010023212	RIMS binding protein 2 [Source:NCBI gene (formerly Entrezgene);Acc:374105]
15	SNAP29	113415	104273	ENSGALG00010024164	synaptosome associated protein 29 [Source:NCBI gene (formerly Entrezgene);Acc:416766]
15	HIC2	330566	248200	ENSGALG00010024282	hypermethylated in cancer 2 [Source:NCBI gene (formerly Entrezgene);Acc:416768]
15	UBE2L3	381613	364003	ENSGALG00010024321	ubiquitin conjugating enzyme E2 L3 [Source:NCBI gene (formerly Entrezgene);Acc:416769]
15	YDJC	397082	379777	ENSGALG00010024328	YdjC chitooligosaccharide deacetylase homolog [Source:HGNC Symbol;Acc:HGNC:27158]
17	ZBTB34	10877691	10852388	ENSGALG00010028669	zinc finger and BTB domain containing 34 [Source:NCBI gene (formerly Entrezgene);Acc:417090]
17	ZBTB43	10863206	10854644	ENSGALG00010028675	zinc finger and BTB domain containing 43 [Source:HGNC Symbol;Acc:HGNC:17908]
17	ANGPTL2	10927238	10909530	ENSGALG00010028700	angiopoietin-like 2 [Source:NCBI gene (formerly Entrezgene);Acc:776031]
17	LMX1B	10780807	10665490	ENSGALG00010028911	LIM homeobox transcription factor 1 beta [Source:NCBI gene (formerly Entrezgene);Acc:396312]
18	PSMD12	7774879	7766837	ENSGALG00010029202	proteasome 26S subunit, non-ATPase 12 [Source:NCBI gene (formerly Entrezgene);Acc:417425]
18	CACNG1	7864116	7857102	ENSGALG00010029205	calcium voltage-gated channel auxiliary subunit gamma 1 [Source:NCBI gene (formerly Entrezgene);Acc:417428]
18	CACNG4	7924530	7868152	ENSGALG00010029206	calcium voltage-gated channel auxiliary subunit gamma 4 [Source:NCBI gene (formerly Entrezgene);Acc:373924]
18	PRKCA	8061929	7948435	ENSGALG00010029209	protein kinase C alpha [Source:NCBI gene (formerly Entrezgene);Acc:417430]
18	NOL11	7691284	7678293	ENSGALG00010029323	nucleolar protein 11 [Source:NCBI gene (formerly Entrezgene);Acc:417423]
18	HN1	11307010	11282018	ENSGALG00010029693	hematological and neurological expressed 1 [Source:NCBI gene (formerly Entrezgene);Acc:422119]
18	ARMC7	11291916	11288103	ENSGALG00010029694	armadillo repeat containing 7 [Source:NCBI gene (formerly Entrezgene);Acc:422118]
18	SUMO2	11322246	11308838	ENSGALG00010029696	small ubiquitin-like modifier 2 [Source:NCBI gene (formerly Entrezgene);Acc:770125]
18	NUP85	11333825	11320946	ENSGALG00010029698	nucleoporin 85 [Source:NCBI gene (formerly Entrezgene);Acc:422120]
18	GGA3	11353600	11334126	ENSGALG00010029700	golgi associated, gamma adaptin ear containing, ARF binding protein 3 [Source:NCBI gene (formerly Entrezgene);Acc:422121]
18	MRPS7	11358511	11352187	ENSGALG00010029701	mitochondrial ribosomal protein S7 [Source:NCBI gene (formerly Entrezgene);Acc:422122]
18	GRB2	11420484	11375947	ENSGALG00010029705	growth factor receptor bound protein 2 [Source:NCBI gene (formerly Entrezgene);Acc:386572]
19	MED31	10288179	10282880	ENSGALG00010029278	mediator complex subunit 31 [Source:NCBI gene (formerly Entrezgene);Acc:417679]
19	WSB1	9588655	9581151	ENSGALG00010029546	WD repeat and SOCS box containing 1 [Source:NCBI gene (formerly Entrezgene);Acc:395685]
19	PAFAH1B1	9952375	9935258	ENSGALG00010029593	platelet activating factor acetylhydrolase 1b regulatory subunit 1 [Source:NCBI gene (formerly Entrezgene);Acc:374224]
20	RNF114	14144425	14138636	ENSGALG00010013119	ring finger protein 114 [Source:NCBI gene (formerly Entrezgene);Acc:414881]
20	SPATA2	14152786	14144717	ENSGALG00010013131	spermatosis associated 2 [Source:NCBI gene (formerly Entrezgene);Acc:419355]
20	SLC9A8	14190694	14166223	ENSGALG00010013171	solute carrier family 9 member A8 [Source:NCBI gene (formerly Entrezgene);Acc:419356]
20	PTPN1	13919809	13870161	ENSGALG00010014474	protein tyrosine phosphatase non-receptor type 1 [Source:NCBI gene (formerly Entrezgene);Acc:395688]
20	CEBPB	14052870	14009178	ENSGALG00010014573	CCAAT/enhancer binding protein beta [Source:NCBI gene (formerly Entrezgene);Acc:396185]
20	TMEM189	14077700	14060074	ENSGALG00010014611	transmembrane protein 189 [Source:NCBI gene (formerly Entrezgene);Acc:100538348]
20	UBE2V1	14095549	14080849	ENSGALG00010014676	ubiquitin conjugating enzyme E2 V1 [Source:NCBI gene (formerly Entrezgene);Acc:100538349]
20	SNAI1	14137538	14133510	ENSGALG00010015071	snail family transcriptional repressor 1 [Source:NCBI gene (formerly Entrezgene);Acc:396047]
20	EPB41L1	564222	496816	ENSGALG00010024631	erythrocyte membrane protein band 4.1 like 1 [Source:HGNC Symbol;Acc:HGNC:3378]
21	PADI3	163358	156573	ENSGALG00010018613	peptidyl arginine deiminase 3 [Source:NCBI gene (formerly Entrezgene);Acc:395910]
21	PADI1	176286	164767	ENSGALG00010018662	peptidyl arginine deiminase 1 [Source:NCBI gene (formerly Entrezgene);Acc:428171]
21	PADI2	190049	180596	ENSGALG00010018684	peptidyl arginine deiminase, type II [Source:NCBI gene (formerly Entrezgene);Acc:428172]
21	MRPS16	199908	199283	ENSGALG00010018698	mitochondrial ribosomal protein S16 [Source:NCBI gene (formerly Entrezgene);Acc:769996]
21	SDHB	198536	190111	ENSGALG00010022166	succinate dehydrogenase complex iron sulfur subunit B [Source:NCBI gene (formerly Entrezgene);Acc:100859720]
22	NFU1	161773	148968	ENSGALG00010017546	NFU1 iron-sulfur cluster scaffold [Source:NCBI gene (formerly Entrezgene);Acc:419513]
22	GFPT1	193689	164332	ENSGALG00010017605	glutamine--fructose-6-phosphate transaminase 1 [Source:NCBI gene (formerly Entrezgene);Acc:419514]
22	PPP1RL	2770756	2760829	ENSGALG00010018052	protein phosphatase 1 regulatory subunit like [Source:NCBI gene (formerly Entrezgene);Acc:395787]
22	GOLGA7	2762081	2758285	ENSGALG00010018062	golgin A7 [Source:NCBI gene (formerly Entrezgene);Acc:426787]
22	GPAT4	2780772	2772374	ENSGALG00010018071	glycerol-3-phosphate acyltransferase 4 [Source:HGNC Symbol;Acc:HGNC:20880]
22	RASSF2	479808	468524	ENSGALG00010018233	Ras association domain family member 2 [Source:NCBI gene (formerly Entrezgene);Acc:419521]
22	PRNP	495779	483782	ENSGALG00010018261	prion protein [Source:NCBI gene (formerly Entrezgene);Acc:396452]
22	DPYSL2	556931	512289	ENSGALG00010018309	dihydropyrimidinase like 2 [Source:NCBI gene (formerly Entrezgene);Acc:395155]
22	BNIP3L	592266	577723	ENSGALG00010018342	BCL2 interacting protein 3 like [Source:NCBI gene (formerly Entrezgene);Acc:419522]
22	PPP2R2A	647906	596059	ENSGALG00010018438	protein phosphatase 2 regulatory subunit Balpha [Source:NCBI gene (formerly Entrezgene);Acc:419523]
22	EBF2	788147	646178	ENSGALG00010018726	EBF transcription factor 2 [Source:NCBI gene (formerly Entrezgene);Acc:395176]
22	KCTD9	880256	872159	ENSGALG00010018872	potassium channel tetramerization domain containing 9 [Source:NCBI gene (formerly Entrezgene);Acc:419526]
22	GNRH1	886330	882689	ENSGALG00010018891	gonadotropin releasing hormone 1 [Source:NCBI gene (formerly Entrezgene);Acc:770134]
22	NEFM	1012799	1007748	ENSGALG00010018973	neurofilament, medium polypeptide [Source:NCBI gene (formerly Entrezgene);Acc:396206]
22	BMP10	337357	331466	ENSGALG00010020231	bone morphotic protein 10 [Source:NCBI gene (formerly Entrezgene);Acc:395177]
22	ARHGAP25	363538	346725	ENSGALG00010020323	Rho GTPase activating protein 25 [Source:NCBI gene (formerly Entrezgene);Acc:419516]
22	CDS2	388318	365499	ENSGALG00010020362	CDP-diacylglycerol synthase 2 [Source:HGNC Symbol;Acc:HGNC:1801]
22	PCNA	391999	388905	ENSGALG00010020374	proliferating cell nuclear antigen [Source:NCBI gene (formerly Entrezgene);Acc:373984]
22	TMEM230	397874	393826	ENSGALG00010020377	transmembrane protein 230 [Source:NCBI gene (formerly Entrezgene);Acc:419518]
22	SLC23A2	460657	402538	ENSGALG00010020392	solute carrier family 23 member 2 [Source:NCBI gene (formerly Entrezgene);Acc:419520]
23	PPT1	5928928	5923102	ENSGALG00010015109	palmitoyl-protein thioesterase 1 [Source:NCBI gene (formerly Entrezgene);Acc:419681]
23	RPL11	5933043	5929055	ENSGALG00010015127	ribosomal protein L11 [Source:NCBI gene (formerly Entrezgene);Acc:419682]
23	TCEB3	5946889	5934320	ENSGALG00010015136	transcription elongation factor B subunit 3 [Source:NCBI gene (formerly Entrezgene);Acc:419683]
23	LYPLA2	5955364	5948918	ENSGALG00010015193	lysophospholipase 2 [Source:NCBI gene (formerly Entrezgene);Acc:419685]
23	HMGCL	5962129	5958466	ENSGALG00010015430	3-hydroxy-3-methylglutaryl-CoA lyase [Source:NCBI gene (formerly Entrezgene);Acc:396316]
23	PNRC2	5988875	5972814	ENSGALG00010015555	proline rich nuclear receptor coactivator 2 [Source:NCBI gene (formerly Entrezgene);Acc:419688]
23	SRSF10	5989181	5979008	ENSGALG00010015617	serine/arginine-rich splicing factor 10 [Source:NCBI gene (formerly Entrezgene);Acc:419689]
23	LBFABP	5996080	5991644	ENSGALG00010015711	liver basic fatty acid binding protein [Source:NCBI gene (formerly Entrezgene);Acc:395345]
23	IL22RA1	6032924	6024655	ENSGALG00010015798	interleukin 22 receptor subunit alpha 1 [Source:NCBI gene (formerly Entrezgene);Acc:419692]
23	IFNLR1	6041646	6035141	ENSGALG00010015807
23	IFNLR1	6059475	6053031	ENSGALG00010015838	interferon lambda receptor 1 [Source:NCBI gene (formerly Entrezgene);Acc:419694]
24	C2CD2L	87818	59338	ENSGALG00010024354	C2CD2 like [Source:NCBI gene (formerly Entrezgene);Acc:428233]
28	PTPRS	5183228	5058193	ENSGALG00010027285	protein tyrosine phosphatase, receptor type S [Source:NCBI gene (formerly Entrezgene);Acc:396375]

## Sheet: AZD
Chromosome	Gene name	Gene start (bp)	Gene end (bp)	Gene ID	Gene description
1	SEMA3A	9574359	9238173	ENSGALG00010005470	semaphorin 3A [Source:NCBI gene (formerly Entrezgene);Acc:395825]
1	SLC2A14	75843951	75833426	ENSGALG00010021387	solute carrier family 2 member 14 [Source:NCBI gene (formerly Entrezgene);Acc:396517]
1	NANOG	75881386	75876516	ENSGALG00010021471	Nanog homeobox [Source:NCBI gene (formerly Entrezgene);Acc:100272166]
1	NTF3	74388375	74314246	ENSGALG00010024492	neurotrophin 3 [Source:NCBI gene (formerly Entrezgene);Acc:428099]
1	CD9	74845081	74815459	ENSGALG00010024600	CD9 molecule [Source:NCBI gene (formerly Entrezgene);Acc:395527]
1	TEAD4	75571931	75502518	ENSGALG00010024709	TEA domain transcription factor 4 [Source:NCBI gene (formerly Entrezgene);Acc:395542]
1	FOXM1	75591570	75576888	ENSGALG00010024729	forkhead box M1 [Source:NCBI gene (formerly Entrezgene);Acc:430534]
2	PEX2	119231825	119207825	ENSGALG00010003261	peroxisomal biosis factor 2 [Source:NCBI gene (formerly Entrezgene);Acc:420192]
3	COL10A1	63709797	63657722	ENSGALG00010012719	collagen, type X, alpha 1 [Source:NCBI gene (formerly Entrezgene);Acc:100858979]
3	RTN4	2739734	2680747	ENSGALG00010016706	reticulon 4 [Source:NCBI gene (formerly Entrezgene);Acc:378790]
3	SPTBN1	2964651	2874660	ENSGALG00010016896	spectrin beta, non-erythrocytic 1 [Source:NCBI gene (formerly Entrezgene);Acc:421216]
3	BCL11A	1991462	1930777	ENSGALG00010017162	B-cell CLL/lymphoma 11A [Source:NCBI gene (formerly Entrezgene);Acc:421199]
3	REL	2148936	2114804	ENSGALG00010019036	REL proto-onco, NF-kB subunit [Source:NCBI gene (formerly Entrezgene);Acc:396500]
3	PUS10	2186293	2148746	ENSGALG00010019062	pseudouridylate synthase 10 [Source:NCBI gene (formerly Entrezgene);Acc:421198]
3	PEX13	2192582	2185439	ENSGALG00010019087	peroxisomal biosis factor 13 [Source:NCBI gene (formerly Entrezgene);Acc:421197]
3	KIAA1841	2218575	2193441	ENSGALG00010019135	KIAA1841 [Source:NCBI gene (formerly Entrezgene);Acc:421196]
3	AHSA2	2280066	2271669	ENSGALG00010019287	AHA1, activator of heat shock 90kDa 2 (yeast) [Source:NCBI gene (formerly Entrezgene);Acc:421194]
3	USP34	2423308	2282626	ENSGALG00010019302	ubiquitin specific peptidase 34 [Source:NCBI gene (formerly Entrezgene);Acc:421193]
3	XPO1	2469073	2429272	ENSGALG00010019337	exportin 1 [Source:NCBI gene (formerly Entrezgene);Acc:421192]
4	CTSO	20367677	20330463	ENSGALG00010008157	cathepsin O [Source:NCBI gene (formerly Entrezgene);Acc:422410]
4	MSN	144397	104541	ENSGALG00010015091	moesin [Source:NCBI gene (formerly Entrezgene);Acc:422173]
5	NRXN3	39968944	39075241	ENSGALG00010005015	neurexin 3 [Source:NCBI gene (formerly Entrezgene);Acc:423385]
5	ANO3	3584859	3411232	ENSGALG00010019617	anoctamin 3 [Source:NCBI gene (formerly Entrezgene);Acc:422968]
5	FIBIN	3696934	3601767	ENSGALG00010019801	fin bud initiation factor homolog (zebrafish) [Source:NCBI gene (formerly Entrezgene);Acc:426933]
5	LIN7C	3912392	3883213	ENSGALG00010019919	lin-7 homolog C, crumbs cell polarity complex component [Source:NCBI gene (formerly Entrezgene);Acc:421608]
5	BDNF	3973272	3938175	ENSGALG00010020046	brain derived neurotrophic factor [Source:NCBI gene (formerly Entrezgene);Acc:396186]
5	FANCF	3131718	3128313	ENSGALG00010023778	FA complementation group F [Source:HGNC Symbol;Acc:HGNC:3587]
6	NKX6-2	36049012	36046532	ENSGALG00010001577	NK6 homeobox 2 [Source:NCBI gene (formerly Entrezgene);Acc:395591]
6	OPNVA	36077548	36071656	ENSGALG00010001616	vertebrate ancient opsin [Source:NCBI gene (formerly Entrezgene);Acc:423974]
6	RSFR	9985134	9983399	ENSGALG00010008443	leukocyte ribonuclease A-2 [Source:NCBI gene (formerly Entrezgene);Acc:423668]
6	BKJ	9929162	9928833	ENSGALG00010011147	beta-keratin related protein [Source:NCBI gene (formerly Entrezgene);Acc:395651]
6	RNASE6	9977200	9975312	ENSGALG00010011433	ribonuclease A family member k6 [Source:NCBI gene (formerly Entrezgene);Acc:396194]
6	KCNMA1	14580045	14142370	ENSGALG00010022174	potassium calcium-activated channel subfamily M alpha 1 [Source:NCBI gene (formerly Entrezgene);Acc:374065]
7	BAZ2B	36273093	36165488	ENSGALG00010010965	bromodomain adjacent to zinc finger domain 2B [Source:NCBI gene (formerly Entrezgene);Acc:395400]
7	LSS	6956195	6946058	ENSGALG00010013452	lanosterol synthase (2,3-oxidosqualene-lanosterol cyclase) [Source:NCBI gene (formerly Entrezgene);Acc:424037]
7	S100B	6964798	6961288	ENSGALG00010013461	S100 calcium binding protein B [Source:NCBI gene (formerly Entrezgene);Acc:424038]
7	COL6A1	6795975	6774658	ENSGALG00010014310	collagen type VI alpha 1 chain [Source:NCBI gene (formerly Entrezgene);Acc:396000]
7	COL6A2	6842326	6816216	ENSGALG00010014389	collagen type VI alpha 2 chain [Source:NCBI gene (formerly Entrezgene);Acc:396292]
7	B3GALT1	18990447	18807955	ENSGALG00010025486	beta-1,3-galactosyltransferase 1 [Source:HGNC Symbol;Acc:HGNC:916]
8	PLA2G4A	10139649	10031242	ENSGALG00010021027	phospholipase A2 group IVA [Source:NCBI gene (formerly Entrezgene);Acc:396394]
8	PTGS2	10147005	10138984	ENSGALG00010021038	prostaglandin-endoperoxide synthase 2 [Source:NCBI gene (formerly Entrezgene);Acc:396451]
8	SASS6	11683063	11670612	ENSGALG00010023890	SAS-6 centriolar assembly protein [Source:NCBI gene (formerly Entrezgene);Acc:424471]
8	MFSD14A	11699227	11679094	ENSGALG00010023918	major facilitator superfamily domain containing 14A [Source:NCBI gene (formerly Entrezgene);Acc:429081]
8	SLC35A3	11722979	11701615	ENSGALG00010023953	solute carrier family 35 member A3 [Source:NCBI gene (formerly Entrezgene);Acc:424472]
8	LHX8	29402943	29387713	ENSGALG00010024023	LIM homeobox 8 [Source:NCBI gene (formerly Entrezgene);Acc:424721]
11	DHX38	19364883	19354388	ENSGALG00010008332	DEAH-box helicase 38 [Source:NCBI gene (formerly Entrezgene);Acc:415875]
11	DHODH	19369770	19366215	ENSGALG00010008341	dihydroorotate dehydrogenase (quinone) [Source:NCBI gene (formerly Entrezgene);Acc:415876]
11	AP1G1	19441426	19399455	ENSGALG00010008426	adaptor related protein complex 1 gamma 1 subunit [Source:NCBI gene (formerly Entrezgene);Acc:415880]
11	ESRP2	2942792	2898885	ENSGALG00010021228	epithelial splicing regulatory protein 2 [Source:NCBI gene (formerly Entrezgene);Acc:415710]
11	OSGIN1	2641742	2552694	ENSGALG00010024761	N-terminal EF-hand calcium binding protein 2 [Source:HGNC Symbol;Acc:HGNC:23746]
11	GALR1L	3087295	3072111	ENSGALG00010025309	galanin receptor type 1-like [Source:NCBI gene (formerly Entrezgene);Acc:415713]
11	DPEP2	3118498	3103192	ENSGALG00010025325	dipeptidase 2 [Source:NCBI gene (formerly Entrezgene);Acc:107054267]
11	SLC12A4	3179020	3125727	ENSGALG00010025353	solute carrier family 12 member 4 [Source:NCBI gene (formerly Entrezgene);Acc:415715]
11	SLC6A2	3278428	3214288	ENSGALG00010025392	solute carrier family 6 member 2 [Source:NCBI gene (formerly Entrezgene);Acc:395458]
12	TRH	19893155	19870115	ENSGALG00010021890	thyrotropin releasing hormone [Source:NCBI gene (formerly Entrezgene);Acc:414344]
12	MRPS25	19918812	19905226	ENSGALG00010021916	mitochondrial ribosomal protein S25 [Source:NCBI gene (formerly Entrezgene);Acc:416129]
12	NR2C2	19956923	19918963	ENSGALG00010021978	nuclear receptor subfamily 2 group C member 2 [Source:HGNC Symbol;Acc:HGNC:7972]
13	EIF4EBP3	254934	150798	ENSGALG00010008618	ankyrin repeat and KH domain containing 1 [Source:NCBI gene (formerly Entrezgene);Acc:416143]
13	PFDN1	357472	287045	ENSGALG00010008750	prefoldin subunit 1 [Source:NCBI gene (formerly Entrezgene);Acc:416142]
13	CTBPL	17760050	17745170	ENSGALG00010014179	C-terminal binding protein-like [Source:NCBI gene (formerly Entrezgene);Acc:416354]
15	HIC2	330566	248200	ENSGALG00010024282	hypermethylated in cancer 2 [Source:NCBI gene (formerly Entrezgene);Acc:416768]
15	UBE2L3	381613	364003	ENSGALG00010024321	ubiquitin conjugating enzyme E2 L3 [Source:NCBI gene (formerly Entrezgene);Acc:416769]
15	YDJC	397082	379777	ENSGALG00010024328	YdjC chitooligosaccharide deacetylase homolog [Source:HGNC Symbol;Acc:HGNC:27158]
17	ZBTB34	10877691	10852388	ENSGALG00010028669	zinc finger and BTB domain containing 34 [Source:NCBI gene (formerly Entrezgene);Acc:417090]
17	ZBTB43	10863206	10854644	ENSGALG00010028675	zinc finger and BTB domain containing 43 [Source:HGNC Symbol;Acc:HGNC:17908]
17	ANGPTL2	10927238	10909530	ENSGALG00010028700	angiopoietin-like 2 [Source:NCBI gene (formerly Entrezgene);Acc:776031]
17	LMX1B	10780807	10665490	ENSGALG00010028911	LIM homeobox transcription factor 1 beta [Source:NCBI gene (formerly Entrezgene);Acc:396312]
18	GLP2R	817181	774035	ENSGALG00010029195	glucagon-like peptide 2 receptor [Source:NCBI gene (formerly Entrezgene);Acc:427787]
18	HN1	11307010	11282018	ENSGALG00010029693	hematological and neurological expressed 1 [Source:NCBI gene (formerly Entrezgene);Acc:422119]
18	SUMO2	11322246	11308838	ENSGALG00010029696	small ubiquitin-like modifier 2 [Source:NCBI gene (formerly Entrezgene);Acc:770125]
18	NUP85	11333825	11320946	ENSGALG00010029698	nucleoporin 85 [Source:NCBI gene (formerly Entrezgene);Acc:422120]
18	GGA3	11353600	11334126	ENSGALG00010029700	golgi associated, gamma adaptin ear containing, ARF binding protein 3 [Source:NCBI gene (formerly Entrezgene);Acc:422121]
18	MRPS7	11358511	11352187	ENSGALG00010029701	mitochondrial ribosomal protein S7 [Source:NCBI gene (formerly Entrezgene);Acc:422122]
18	GRB2	11420484	11375947	ENSGALG00010029705	growth factor receptor bound protein 2 [Source:NCBI gene (formerly Entrezgene);Acc:386572]
19	MED31	10288179	10282880	ENSGALG00010029278	mediator complex subunit 31 [Source:NCBI gene (formerly Entrezgene);Acc:417679]
19		10290530	10285022	ENSGALG00010029279
19	EVI2A	9515664	9510837	ENSGALG00010029532	ecotropic viral integration site 2A [Source:NCBI gene (formerly Entrezgene);Acc:776037]
19	WSB1	9588655	9581151	ENSGALG00010029546	WD repeat and SOCS box containing 1 [Source:NCBI gene (formerly Entrezgene);Acc:395685]
19	LYRM9	9744301	9711341	ENSGALG00010029555	LYR motif containing 9 [Source:NCBI gene (formerly Entrezgene);Acc:101750365]
20	RNF114	14144425	14138636	ENSGALG00010013119	ring finger protein 114 [Source:NCBI gene (formerly Entrezgene);Acc:414881]
20	PARD6B	13821513	13805509	ENSGALG00010014272	par-6 family cell polarity regulator beta [Source:NCBI gene (formerly Entrezgene);Acc:419352]
20	PTPN1	13919809	13870161	ENSGALG00010014474	protein tyrosine phosphatase non-receptor type 1 [Source:NCBI gene (formerly Entrezgene);Acc:395688]
20	CEBPB	14052870	14009178	ENSGALG00010014573	CCAAT/enhancer binding protein beta [Source:NCBI gene (formerly Entrezgene);Acc:396185]
20	TMEM189	14077700	14060074	ENSGALG00010014611	transmembrane protein 189 [Source:NCBI gene (formerly Entrezgene);Acc:100538348]
20	UBE2V1	14095549	14080849	ENSGALG00010014676	ubiquitin conjugating enzyme E2 V1 [Source:NCBI gene (formerly Entrezgene);Acc:100538349]
20	SNAI1	14137538	14133510	ENSGALG00010015071	snail family transcriptional repressor 1 [Source:NCBI gene (formerly Entrezgene);Acc:396047]
20	GDF5	1568758	1563813	ENSGALG00010021385	growth differentiation factor 5 [Source:NCBI gene (formerly Entrezgene);Acc:374249]
20	EPB41L1	564222	496816	ENSGALG00010024631	erythrocyte membrane protein band 4.1 like 1 [Source:HGNC Symbol;Acc:HGNC:3378]
20	AAR2	572660	567177	ENSGALG00010024639	AAR2 splicing factor homolog [Source:NCBI gene (formerly Entrezgene);Acc:419118]
22	SFRP1	2747726	2736789	ENSGALG00010017467	secreted frizzled related protein 1 [Source:NCBI gene (formerly Entrezgene);Acc:395237]
22	NFU1	161773	148968	ENSGALG00010017546	NFU1 iron-sulfur cluster scaffold [Source:NCBI gene (formerly Entrezgene);Acc:419513]
22	ADAM9	2616500	2591469	ENSGALG00010017571	ADAM metallopeptidase domain 9 [Source:NCBI gene (formerly Entrezgene);Acc:426781]
22	GFPT1	193689	164332	ENSGALG00010017605	glutamine--fructose-6-phosphate transaminase 1 [Source:NCBI gene (formerly Entrezgene);Acc:419514]
22	PPP1RL	2770756	2760829	ENSGALG00010018052	protein phosphatase 1 regulatory subunit like [Source:NCBI gene (formerly Entrezgene);Acc:395787]
22	GOLGA7	2762081	2758285	ENSGALG00010018062	golgin A7 [Source:NCBI gene (formerly Entrezgene);Acc:426787]
22	GPAT4	2780772	2772374	ENSGALG00010018071	glycerol-3-phosphate acyltransferase 4 [Source:HGNC Symbol;Acc:HGNC:20880]
22	RASSF2	479808	468524	ENSGALG00010018233	Ras association domain family member 2 [Source:NCBI gene (formerly Entrezgene);Acc:419521]
22	DPYSL2	556931	512289	ENSGALG00010018309	dihydropyrimidinase like 2 [Source:NCBI gene (formerly Entrezgene);Acc:395155]
22	BNIP3L	592266	577723	ENSGALG00010018342	BCL2 interacting protein 3 like [Source:NCBI gene (formerly Entrezgene);Acc:419522]
22	PPP2R2A	647906	596059	ENSGALG00010018438	protein phosphatase 2 regulatory subunit Balpha [Source:NCBI gene (formerly Entrezgene);Acc:419523]
22	EBF2	788147	646178	ENSGALG00010018726	EBF transcription factor 2 [Source:NCBI gene (formerly Entrezgene);Acc:395176]
22	NEFM	1012799	1007748	ENSGALG00010018973	neurofilament, medium polypeptide [Source:NCBI gene (formerly Entrezgene);Acc:396206]
22	BMP10	337357	331466	ENSGALG00010020231	bone morphotic protein 10 [Source:NCBI gene (formerly Entrezgene);Acc:395177]
22	ARHGAP25	363538	346725	ENSGALG00010020323	Rho GTPase activating protein 25 [Source:NCBI gene (formerly Entrezgene);Acc:419516]
22	CDS2	388318	365499	ENSGALG00010020362	CDP-diacylglycerol synthase 2 [Source:HGNC Symbol;Acc:HGNC:1801]
22	PCNA	391999	388905	ENSGALG00010020374	proliferating cell nuclear antigen [Source:NCBI gene (formerly Entrezgene);Acc:373984]
22	TMEM230	397874	393826	ENSGALG00010020377	transmembrane protein 230 [Source:NCBI gene (formerly Entrezgene);Acc:419518]
22	SLC23A2	460657	402538	ENSGALG00010020392	solute carrier family 23 member 2 [Source:NCBI gene (formerly Entrezgene);Acc:419520]
23	PPT1	5928928	5923102	ENSGALG00010015109	palmitoyl-protein thioesterase 1 [Source:NCBI gene (formerly Entrezgene);Acc:419681]
23	RPL11	5933043	5929055	ENSGALG00010015127	ribosomal protein L11 [Source:NCBI gene (formerly Entrezgene);Acc:419682]
23	TCEB3	5946889	5934320	ENSGALG00010015136	transcription elongation factor B subunit 3 [Source:NCBI gene (formerly Entrezgene);Acc:419683]
23	LYPLA2	5955364	5948918	ENSGALG00010015193	lysophospholipase 2 [Source:NCBI gene (formerly Entrezgene);Acc:419685]
23	HMGCL	5962129	5958466	ENSGALG00010015430	3-hydroxy-3-methylglutaryl-CoA lyase [Source:NCBI gene (formerly Entrezgene);Acc:396316]
23	PNRC2	5988875	5972814	ENSGALG00010015555	proline rich nuclear receptor coactivator 2 [Source:NCBI gene (formerly Entrezgene);Acc:419688]
23	SRSF10	5989181	5979008	ENSGALG00010015617	serine/arginine-rich splicing factor 10 [Source:NCBI gene (formerly Entrezgene);Acc:419689]
23	LBFABP	5996080	5991644	ENSGALG00010015711	liver basic fatty acid binding protein [Source:NCBI gene (formerly Entrezgene);Acc:395345]
23	IL22RA1	6032924	6024655	ENSGALG00010015798	interleukin 22 receptor subunit alpha 1 [Source:NCBI gene (formerly Entrezgene);Acc:419692]
23	IFNLR1	6041646	6035141	ENSGALG00010015807
23	IFNLR1	6059475	6053031	ENSGALG00010015838	interferon lambda receptor 1 [Source:NCBI gene (formerly Entrezgene);Acc:419694]
24	C2CD2L	87818	59338	ENSGALG00010024354	C2CD2 like [Source:NCBI gene (formerly Entrezgene);Acc:428233]
26	CLPS	138740	138059	ENSGALG00010026906	colipase [Source:NCBI gene (formerly Entrezgene);Acc:771102]
26	LHFPL5	142976	139627	ENSGALG00010026950	lipoma HMGIC fusion partner-like 5 [Source:NCBI gene (formerly Entrezgene);Acc:378916]
28	PTPRS	5183228	5058193	ENSGALG00010027285	protein tyrosine phosphatase, receptor type S [Source:NCBI gene (formerly Entrezgene);Acc:396375]

## Sheet: TBZ
Chromosome	Gene name	Gene start (bp)	Gene end (bp)	Gene ID	Gene description
1	SLC2A14	75843951	75833426	ENSGALG00010021387	solute carrier family 2 member 14 [Source:NCBI gene (formerly Entrezgene);Acc:396517]
1	NANOG	75881386	75876516	ENSGALG00010021471	Nanog homeobox [Source:NCBI gene (formerly Entrezgene);Acc:100272166]
1	NTF3	74388375	74314246	ENSGALG00010024492	neurotrophin 3 [Source:NCBI gene (formerly Entrezgene);Acc:428099]
1	CD9	74845081	74815459	ENSGALG00010024600	CD9 molecule [Source:NCBI gene (formerly Entrezgene);Acc:395527]
2	VOPP1	51747264	51648556	ENSGALG00010007183	VOPP1 WW domain binding protein [Source:HGNC Symbol;Acc:HGNC:34518]
2	EGFR	52072441	51815505	ENSGALG00010007381	epidermal growth factor receptor [Source:NCBI gene (formerly Entrezgene);Acc:396494]
2	ABCF2	159793	148810	ENSGALG00010025442	ATP binding cassette subfamily F member 2 [Source:NCBI gene (formerly Entrezgene);Acc:426038]
3	RTN4	2739734	2680747	ENSGALG00010016706	reticulon 4 [Source:NCBI gene (formerly Entrezgene);Acc:378790]
3	BCL11A	1991462	1930777	ENSGALG00010017162	B-cell CLL/lymphoma 11A [Source:NCBI gene (formerly Entrezgene);Acc:421199]
3	PUS10	2186293	2148746	ENSGALG00010019062	pseudouridylate synthase 10 [Source:NCBI gene (formerly Entrezgene);Acc:421198]
3	KIAA1841	2218575	2193441	ENSGALG00010019135	KIAA1841 [Source:NCBI gene (formerly Entrezgene);Acc:421196]
3	USP34	2423308	2282626	ENSGALG00010019302	ubiquitin specific peptidase 34 [Source:NCBI gene (formerly Entrezgene);Acc:421193]
4	MSN	144397	104541	ENSGALG00010015091	moesin [Source:NCBI gene (formerly Entrezgene);Acc:422173]
5	ANO3	3584859	3411232	ENSGALG00010019617	anoctamin 3 [Source:NCBI gene (formerly Entrezgene);Acc:422968]
5	FIBIN	3696934	3601767	ENSGALG00010019801	fin bud initiation factor homolog (zebrafish) [Source:NCBI gene (formerly Entrezgene);Acc:426933]
5	LIN7C	3912392	3883213	ENSGALG00010019919	lin-7 homolog C, crumbs cell polarity complex component [Source:NCBI gene (formerly Entrezgene);Acc:421608]
5	ANO5	2976666	2926258	ENSGALG00010020315	anoctamin 5 [Source:NCBI gene (formerly Entrezgene);Acc:422973]
5	SLC17A6	3027812	2996733	ENSGALG00010020328	solute carrier family 17 member 6 [Source:NCBI gene (formerly Entrezgene);Acc:422971]
5	KIF18A	4105842	4062303	ENSGALG00010022363	kinesin family member 18A [Source:NCBI gene (formerly Entrezgene);Acc:421607]
5	SVIP	3247521	3240334	ENSGALG00010022647	small VCP interacting protein [Source:NCBI gene (formerly Entrezgene);Acc:771022]
5	FANCF	3131718	3128313	ENSGALG00010023778	FA complementation group F [Source:HGNC Symbol;Acc:HGNC:3587]
7	WDSUB1	36161905	36132025	ENSGALG00010010943	WD repeat, sterile alpha motif and U-box domain containing 1 [Source:NCBI gene (formerly Entrezgene);Acc:424331]
7	BAZ2B	36273093	36165488	ENSGALG00010010965	bromodomain adjacent to zinc finger domain 2B [Source:NCBI gene (formerly Entrezgene);Acc:395400]
7	LSS	6956195	6946058	ENSGALG00010013452	lanosterol synthase (2,3-oxidosqualene-lanosterol cyclase) [Source:NCBI gene (formerly Entrezgene);Acc:424037]
7	S100B	6964798	6961288	ENSGALG00010013461	S100 calcium binding protein B [Source:NCBI gene (formerly Entrezgene);Acc:424038]
7	GLS2	7510759	7458284	ENSGALG00010013872	glutaminase 2 [Source:NCBI gene (formerly Entrezgene);Acc:424043]
7	STAT1	7535330	7514321	ENSGALG00010013934	signal transducer and activator of transcription 1 [Source:NCBI gene (formerly Entrezgene);Acc:424044]
7	STAT4	7577113	7538209	ENSGALG00010014000	signal transducer and activator of transcription 4 [Source:NCBI gene (formerly Entrezgene);Acc:768406]
7	COL6A1	6795975	6774658	ENSGALG00010014310	collagen type VI alpha 1 chain [Source:NCBI gene (formerly Entrezgene);Acc:396000]
7	COL6A2	6842326	6816216	ENSGALG00010014389	collagen type VI alpha 2 chain [Source:NCBI gene (formerly Entrezgene);Acc:396292]
7	FTCD	6853114	6846178	ENSGALG00010014540	formimidoyltransferase cyclodeaminase [Source:NCBI gene (formerly Entrezgene);Acc:395726]
8	PLA2G4A	10139649	10031242	ENSGALG00010021027	phospholipase A2 group IVA [Source:NCBI gene (formerly Entrezgene);Acc:396394]
8	PTGS2	10147005	10138984	ENSGALG00010021038	prostaglandin-endoperoxide synthase 2 [Source:NCBI gene (formerly Entrezgene);Acc:396451]
8	ODR4	10262322	10240924	ENSGALG00010021504	odr-4 GPCR localization factor homolog [Source:NCBI gene (formerly Entrezgene);Acc:424455]
8	AMY1A	10802138	10783376	ENSGALG00010023221	amylase, alpha 1A; hepatic [Source:NCBI gene (formerly Entrezgene);Acc:414139]
8	DPH5	11474755	11453358	ENSGALG00010023646	diphthamide biosynthesis 5 [Source:HGNC Symbol;Acc:HGNC:24270]
8	DBT	11652975	11638396	ENSGALG00010023826	dihydrolipoamide branched chain transacylase E2 [Source:NCBI gene (formerly Entrezgene);Acc:395374]
8	SASS6	11683063	11670612	ENSGALG00010023890	SAS-6 centriolar assembly protein [Source:NCBI gene (formerly Entrezgene);Acc:424471]
8	MFSD14A	11699227	11679094	ENSGALG00010023918	major facilitator superfamily domain containing 14A [Source:NCBI gene (formerly Entrezgene);Acc:429081]
8	SLC35A3	11722979	11701615	ENSGALG00010023953	solute carrier family 35 member A3 [Source:NCBI gene (formerly Entrezgene);Acc:424472]
8	LHX8	29402943	29387713	ENSGALG00010024023	LIM homeobox 8 [Source:NCBI gene (formerly Entrezgene);Acc:424721]
9	SLC35G2	488523	478473	ENSGALG00010025427	solute carrier family 35 member G2 [Source:NCBI gene (formerly Entrezgene);Acc:424738]
9	SCLY	490920	482391	ENSGALG00010025435	selenocysteine lyase [Source:NCBI gene (formerly Entrezgene);Acc:424739]
10	PPIP5K1	20223924	20185467	ENSGALG00010000043	diphosphoinositol pentakisphosphate kinase 1 [Source:HGNC Symbol;Acc:HGNC:29023]
11	DHX38	19364883	19354388	ENSGALG00010008332	DEAH-box helicase 38 [Source:NCBI gene (formerly Entrezgene);Acc:415875]
11	DHODH	19369770	19366215	ENSGALG00010008341	dihydroorotate dehydrogenase (quinone) [Source:NCBI gene (formerly Entrezgene);Acc:415876]
11	AP1G1	19441426	19399455	ENSGALG00010008426	adaptor related protein complex 1 gamma 1 subunit [Source:NCBI gene (formerly Entrezgene);Acc:415880]
11	ESRP2	2942792	2898885	ENSGALG00010021228	epithelial splicing regulatory protein 2 [Source:NCBI gene (formerly Entrezgene);Acc:415710]
11	FBXL8	2481035	2476658	ENSGALG00010024699	F-box and leucine rich repeat protein 8 [Source:NCBI gene (formerly Entrezgene);Acc:415701]
11	OSGIN1	2641742	2552694	ENSGALG00010024761	N-terminal EF-hand calcium binding protein 2 [Source:HGNC Symbol;Acc:HGNC:23746]
11	DPEP2	3118498	3103192	ENSGALG00010025325	dipeptidase 2 [Source:NCBI gene (formerly Entrezgene);Acc:107054267]
11	SLC12A4	3179020	3125727	ENSGALG00010025353	solute carrier family 12 member 4 [Source:NCBI gene (formerly Entrezgene);Acc:415715]
11	MMP2	3385587	3343464	ENSGALG00010025414	matrix metallopeptidase 2 [Source:NCBI gene (formerly Entrezgene);Acc:386583]
13	HBEGF	283826	277280	ENSGALG00010008688	heparin binding EGF like growth factor [Source:NCBI gene (formerly Entrezgene);Acc:395654]
13	PFDN1	357472	287045	ENSGALG00010008750	prefoldin subunit 1 [Source:NCBI gene (formerly Entrezgene);Acc:416142]
13	CTBPL	17760050	17745170	ENSGALG00010014179	C-terminal binding protein-like [Source:NCBI gene (formerly Entrezgene);Acc:416354]
13	EGR1	17856289	17853197	ENSGALG00010016647	early growth response 1 [Source:NCBI gene (formerly Entrezgene);Acc:373931]
14	ERCC4	692387	679489	ENSGALG00010020422	ERCC excision repair 4, endonuclease catalytic subunit [Source:NCBI gene (formerly Entrezgene);Acc:416420]
15	LHX5	12582240	12575823	ENSGALG00010000445	LIM homeobox 5 [Source:NCBI gene (formerly Entrezgene);Acc:771259]
15	SDSL	12585823	12581972	ENSGALG00010000447	serine dehydratase like [Source:NCBI gene (formerly Entrezgene);Acc:417030]
15	HIC2	330566	248200	ENSGALG00010024282	hypermethylated in cancer 2 [Source:NCBI gene (formerly Entrezgene);Acc:416768]
17	ZBTB34	10877691	10852388	ENSGALG00010028669	zinc finger and BTB domain containing 34 [Source:NCBI gene (formerly Entrezgene);Acc:417090]
17	ZBTB43	10863206	10854644	ENSGALG00010028675	zinc finger and BTB domain containing 43 [Source:HGNC Symbol;Acc:HGNC:17908]
17	ANGPTL2	10927238	10909530	ENSGALG00010028700	angiopoietin-like 2 [Source:NCBI gene (formerly Entrezgene);Acc:776031]
17	LMX1B	10780807	10665490	ENSGALG00010028911	LIM homeobox transcription factor 1 beta [Source:NCBI gene (formerly Entrezgene);Acc:396312]
18	GLP2R	817181	774035	ENSGALG00010029195	glucagon-like peptide 2 receptor [Source:NCBI gene (formerly Entrezgene);Acc:427787]
18	PSMD12	7774879	7766837	ENSGALG00010029202	proteasome 26S subunit, non-ATPase 12 [Source:NCBI gene (formerly Entrezgene);Acc:417425]
18	CACNG1	7864116	7857102	ENSGALG00010029205	calcium voltage-gated channel auxiliary subunit gamma 1 [Source:NCBI gene (formerly Entrezgene);Acc:417428]
18	CACNG4	7924530	7868152	ENSGALG00010029206	calcium voltage-gated channel auxiliary subunit gamma 4 [Source:NCBI gene (formerly Entrezgene);Acc:373924]
18	PRKCA	8061929	7948435	ENSGALG00010029209	protein kinase C alpha [Source:NCBI gene (formerly Entrezgene);Acc:417430]
18	NOL11	7691284	7678293	ENSGALG00010029323	nucleolar protein 11 [Source:NCBI gene (formerly Entrezgene);Acc:417423]
18	HN1	11307010	11282018	ENSGALG00010029693	hematological and neurological expressed 1 [Source:NCBI gene (formerly Entrezgene);Acc:422119]
18	SUMO2	11322246	11308838	ENSGALG00010029696	small ubiquitin-like modifier 2 [Source:NCBI gene (formerly Entrezgene);Acc:770125]
18	NUP85	11333825	11320946	ENSGALG00010029698	nucleoporin 85 [Source:NCBI gene (formerly Entrezgene);Acc:422120]
18	GGA3	11353600	11334126	ENSGALG00010029700	golgi associated, gamma adaptin ear containing, ARF binding protein 3 [Source:NCBI gene (formerly Entrezgene);Acc:422121]
18	MRPS7	11358511	11352187	ENSGALG00010029701	mitochondrial ribosomal protein S7 [Source:NCBI gene (formerly Entrezgene);Acc:422122]
18	GRB2	11420484	11375947	ENSGALG00010029705	growth factor receptor bound protein 2 [Source:NCBI gene (formerly Entrezgene);Acc:386572]
19	WSB1	9588655	9581151	ENSGALG00010029546	WD repeat and SOCS box containing 1 [Source:NCBI gene (formerly Entrezgene);Acc:395685]
19	NOS2	9698682	9679281	ENSGALG00010029552	nitric oxide synthase 2 [Source:NCBI gene (formerly Entrezgene);Acc:395807]
20	RNF114	14144425	14138636	ENSGALG00010013119	ring finger protein 114 [Source:NCBI gene (formerly Entrezgene);Acc:414881]
20	SPATA2	14152786	14144717	ENSGALG00010013131	spermatosis associated 2 [Source:NCBI gene (formerly Entrezgene);Acc:419355]
20	PTPN1	13919809	13870161	ENSGALG00010014474	protein tyrosine phosphatase non-receptor type 1 [Source:NCBI gene (formerly Entrezgene);Acc:395688]
20	CEBPB	14052870	14009178	ENSGALG00010014573	CCAAT/enhancer binding protein beta [Source:NCBI gene (formerly Entrezgene);Acc:396185]
20	TMEM189	14077700	14060074	ENSGALG00010014611	transmembrane protein 189 [Source:NCBI gene (formerly Entrezgene);Acc:100538348]
20	UBE2V1	14095549	14080849	ENSGALG00010014676	ubiquitin conjugating enzyme E2 V1 [Source:NCBI gene (formerly Entrezgene);Acc:100538349]
20	SNAI1	14137538	14133510	ENSGALG00010015071	snail family transcriptional repressor 1 [Source:NCBI gene (formerly Entrezgene);Acc:396047]
20	EPB41L1	564222	496816	ENSGALG00010024631	erythrocyte membrane protein band 4.1 like 1 [Source:HGNC Symbol;Acc:HGNC:3378]
21	PADI3	163358	156573	ENSGALG00010018613	peptidyl arginine deiminase 3 [Source:NCBI gene (formerly Entrezgene);Acc:395910]
22	NFU1	161773	148968	ENSGALG00010017546	NFU1 iron-sulfur cluster scaffold [Source:NCBI gene (formerly Entrezgene);Acc:419513]
22	GFPT1	193689	164332	ENSGALG00010017605	glutamine--fructose-6-phosphate transaminase 1 [Source:NCBI gene (formerly Entrezgene);Acc:419514]
22	DPYSL2	556931	512289	ENSGALG00010018309	dihydropyrimidinase like 2 [Source:NCBI gene (formerly Entrezgene);Acc:395155]
22	BNIP3L	592266	577723	ENSGALG00010018342	BCL2 interacting protein 3 like [Source:NCBI gene (formerly Entrezgene);Acc:419522]
22	PPP2R2A	647906	596059	ENSGALG00010018438	protein phosphatase 2 regulatory subunit Balpha [Source:NCBI gene (formerly Entrezgene);Acc:419523]
22	EBF2	788147	646178	ENSGALG00010018726	EBF transcription factor 2 [Source:NCBI gene (formerly Entrezgene);Acc:395176]
22	KCTD9	880256	872159	ENSGALG00010018872	potassium channel tetramerization domain containing 9 [Source:NCBI gene (formerly Entrezgene);Acc:419526]
22	GNRH1	886330	882689	ENSGALG00010018891	gonadotropin releasing hormone 1 [Source:NCBI gene (formerly Entrezgene);Acc:770134]
22	NEFM	1012799	1007748	ENSGALG00010018973	neurofilament, medium polypeptide [Source:NCBI gene (formerly Entrezgene);Acc:396206]
22	BMP10	337357	331466	ENSGALG00010020231	bone morphotic protein 10 [Source:NCBI gene (formerly Entrezgene);Acc:395177]
22	ARHGAP25	363538	346725	ENSGALG00010020323	Rho GTPase activating protein 25 [Source:NCBI gene (formerly Entrezgene);Acc:419516]
22	CDS2	388318	365499	ENSGALG00010020362	CDP-diacylglycerol synthase 2 [Source:HGNC Symbol;Acc:HGNC:1801]
22	PCNA	391999	388905	ENSGALG00010020374	proliferating cell nuclear antigen [Source:NCBI gene (formerly Entrezgene);Acc:373984]
22	SLC23A2	460657	402538	ENSGALG00010020392	solute carrier family 23 member 2 [Source:NCBI gene (formerly Entrezgene);Acc:419520]
23	IL22RA1	6032924	6024655	ENSGALG00010015798	interleukin 22 receptor subunit alpha 1 [Source:NCBI gene (formerly Entrezgene);Acc:419692]
23	IFNLR1	6041646	6035141	ENSGALG00010015807
23	IFNLR1	6059475	6053031	ENSGALG00010015838	interferon lambda receptor 1 [Source:NCBI gene (formerly Entrezgene);Acc:419694]
24	C2CD2L	87818	59338	ENSGALG00010024354	C2CD2 like [Source:NCBI gene (formerly Entrezgene);Acc:428233]
27	BECN1	5059099	5052395	ENSGALG00010022276	beclin 1 [Source:NCBI gene (formerly Entrezgene);Acc:420018]
27	AARSD1	5091399	5086945	ENSGALG00010022366	alanyl-tRNA synthetase domain containing 1 [Source:NCBI gene (formerly Entrezgene);Acc:107049007]
27	PTGES3L	5093731	5091344	ENSGALG00010022395	prostaglandin E synthase 3 (cytosolic)-like [Source:NCBI gene (formerly Entrezgene);Acc:420013]
27	RUNDC1	5097549	5093134	ENSGALG00010022407	RUN domain containing 1 [Source:NCBI gene (formerly Entrezgene);Acc:107055304]
27	RPL27	5099982	5097694	ENSGALG00010022427	ribosomal protein L27 [Source:NCBI gene (formerly Entrezgene);Acc:396280]
27	RND2	5139667	5125105	ENSGALG00010024713	Rho family GTPase 2 [Source:NCBI gene (formerly Entrezgene);Acc:428307]
27	BRCA1	5169519	5148369	ENSGALG00010024722	BRCA1 DNA repair associated [Source:NCBI gene (formerly Entrezgene);Acc:373983]
28	PTPRS	5183228	5058193	ENSGALG00010027285	protein tyrosine phosphatase, receptor type S [Source:NCBI gene (formerly Entrezgene);Acc:396375]
28	TNFAIP8L1	5397263	5378405	ENSGALG00010028221	TNF alpha induced protein 8 like 1 [Source:NCBI gene (formerly Entrezgene);Acc:420162]
28	TICAM1	5319236	5306881	ENSGALG00010028535	toll like receptor adaptor molecule 1 [Source:NCBI gene (formerly Entrezgene);Acc:100008585]
28	MYDGF	5384831	5381123	ENSGALG00010028746	myeloid derived growth factor [Source:NCBI gene (formerly Entrezgene);Acc:420161]

## Sheet: SYZ
Chromosome	Gene name	Gene start (bp)	Gene end (bp)	Gene ID	Gene description
1	SEMA3A	9574359	9238173	ENSGALG00010005470	semaphorin 3A [Source:NCBI gene (formerly Entrezgene);Acc:395825]
1	MANSC1	71886634	71874902	ENSGALG00010021419	MANSC domain containing 1 [Source:NCBI gene (formerly Entrezgene);Acc:426428]
1	BORCS5	71950870	71888800	ENSGALG00010021652	BLOC-1 related complex subunit 5 [Source:NCBI gene (formerly Entrezgene);Acc:426116]
1	RAD51AP1	73463444	73452531	ENSGALG00010022408	RAD51 associated protein 1 [Source:NCBI gene (formerly Entrezgene);Acc:419042]
1	NTF3	74388375	74314246	ENSGALG00010024492	neurotrophin 3 [Source:NCBI gene (formerly Entrezgene);Acc:428099]
1	CD9	74845081	74815459	ENSGALG00010024600	CD9 molecule [Source:NCBI gene (formerly Entrezgene);Acc:395527]
1	TEAD4	75571931	75502518	ENSGALG00010024709	TEA domain transcription factor 4 [Source:NCBI gene (formerly Entrezgene);Acc:395542]
1	FOXM1	75591570	75576888	ENSGALG00010024729	forkhead box M1 [Source:NCBI gene (formerly Entrezgene);Acc:430534]
2	PHF14	26094861	25939330	ENSGALG00010003851	PHD finger protein 14 [Source:NCBI gene (formerly Entrezgene);Acc:420583]
2	GLI3	50900378	50706383	ENSGALG00010007884	GLI family zinc finger 3 [Source:NCBI gene (formerly Entrezgene);Acc:420769]
2	ABCF2	159793	148810	ENSGALG00010025442	ATP binding cassette subfamily F member 2 [Source:NCBI gene (formerly Entrezgene);Acc:426038]
3	EPHA7	73755659	73598654	ENSGALG00010004127	EPH receptor A7 [Source:NCBI gene (formerly Entrezgene);Acc:395967]
3	MYB	55401814	55375434	ENSGALG00010005884	MYB proto-onco, transcription factor [Source:NCBI gene (formerly Entrezgene);Acc:396244]
3	PLD5	35327041	35060441	ENSGALG00010008383	phospholipase D family member 5 [Source:NCBI gene (formerly Entrezgene);Acc:421501]
3	REL	2148936	2114804	ENSGALG00010019036	REL proto-onco, NF-kB subunit [Source:NCBI gene (formerly Entrezgene);Acc:396500]
3	PUS10	2186293	2148746	ENSGALG00010019062	pseudouridylate synthase 10 [Source:NCBI gene (formerly Entrezgene);Acc:421198]
3	PEX13	2192582	2185439	ENSGALG00010019087	peroxisomal biosis factor 13 [Source:NCBI gene (formerly Entrezgene);Acc:421197]
3	KIAA1841	2218575	2193441	ENSGALG00010019135	KIAA1841 [Source:NCBI gene (formerly Entrezgene);Acc:421196]
3	USP34	2423308	2282626	ENSGALG00010019302	ubiquitin specific peptidase 34 [Source:NCBI gene (formerly Entrezgene);Acc:421193]
3	XPO1	2469073	2429272	ENSGALG00010019337	exportin 1 [Source:NCBI gene (formerly Entrezgene);Acc:421192]
4	NFKB1	60362172	60304565	ENSGALG00010005476	nuclear factor kappa B subunit 1 [Source:NCBI gene (formerly Entrezgene);Acc:396033]
4	MSN	144397	104541	ENSGALG00010015091	moesin [Source:NCBI gene (formerly Entrezgene);Acc:422173]
5	STXBP6	31992333	31914898	ENSGALG00010004416	syntaxin binding protein 6 [Source:NCBI gene (formerly Entrezgene);Acc:423299]
5		32359858	32349454	ENSGALG00010004436	NOVA alternative splicing regulator 1 [Source:HGNC Symbol;Acc:HGNC:7886]
5	MEIS2	30891985	30722846	ENSGALG00010005359	Meis homeobox 2 [Source:NCBI gene (formerly Entrezgene);Acc:395588]
5	DPH6	31659707	31472184	ENSGALG00010005407	diphthamine biosynthesis 6 [Source:NCBI gene (formerly Entrezgene);Acc:423294]
5	ACTC1	31773080	31767488	ENSGALG00010005444	actin alpha cardiac muscle 1 [Source:NCBI gene (formerly Entrezgene);Acc:423298]
5	PRKD1	33441468	33312738	ENSGALG00010005458	protein kinase D1 [Source:NCBI gene (formerly Entrezgene);Acc:423302]
5	GJD2	31793190	31789551	ENSGALG00010005967	gap junction protein delta 2 [Source:NCBI gene (formerly Entrezgene);Acc:395273]
5	NOVA1	32475901	32365943	ENSGALG00010007328	NOVA alternative splicing regulator 1 [Source:NCBI gene (formerly Entrezgene);Acc:423300]
5	ANO3	3584859	3411232	ENSGALG00010019617	anoctamin 3 [Source:NCBI gene (formerly Entrezgene);Acc:422968]
5	LIN7C	3912392	3883213	ENSGALG00010019919	lin-7 homolog C, crumbs cell polarity complex component [Source:NCBI gene (formerly Entrezgene);Acc:421608]
5	BDNF	3973272	3938175	ENSGALG00010020046	brain derived neurotrophic factor [Source:NCBI gene (formerly Entrezgene);Acc:396186]
5	SCG5	30109816	30081676	ENSGALG00010021639	secretogranin V [Source:NCBI gene (formerly Entrezgene);Acc:769742]
5	ARHGAP11B	30140529	30111234	ENSGALG00010021647	Rho GTPase activating protein 11B [Source:NCBI gene (formerly Entrezgene);Acc:423289]
5	ASTL	21897113	21884817	ENSGALG00010021777	astacin like metalloendopeptidase [Source:NCBI gene (formerly Entrezgene);Acc:423176]
5	SVIP	3247521	3240334	ENSGALG00010022647	small VCP interacting protein [Source:NCBI gene (formerly Entrezgene);Acc:771022]
5	FANCF	3131718	3128313	ENSGALG00010023778	FA complementation group F [Source:HGNC Symbol;Acc:HGNC:3587]
6	KCNMA1	14580045	14142370	ENSGALG00010022174	potassium calcium-activated channel subfamily M alpha 1 [Source:NCBI gene (formerly Entrezgene);Acc:374065]
7	CAVIN2	7808450	7799116	ENSGALG00010010796	caveolae associated protein 2 [Source:HGNC Symbol;Acc:HGNC:10690]
7	BAZ2B	36273093	36165488	ENSGALG00010010965	bromodomain adjacent to zinc finger domain 2B [Source:NCBI gene (formerly Entrezgene);Acc:395400]
7	S100B	6964798	6961288	ENSGALG00010013461	S100 calcium binding protein B [Source:NCBI gene (formerly Entrezgene);Acc:424038]
7	ADARB1	7359150	7292069	ENSGALG00010013527	adenosine deaminase, RNA specific B1 [Source:NCBI gene (formerly Entrezgene);Acc:374087]
7	GLS2	7510759	7458284	ENSGALG00010013872	glutaminase 2 [Source:NCBI gene (formerly Entrezgene);Acc:424043]
7	STAT1	7535330	7514321	ENSGALG00010013934	signal transducer and activator of transcription 1 [Source:NCBI gene (formerly Entrezgene);Acc:424044]
7	STAT4	7577113	7538209	ENSGALG00010014000	signal transducer and activator of transcription 4 [Source:NCBI gene (formerly Entrezgene);Acc:768406]
7	COL6A1	6795975	6774658	ENSGALG00010014310	collagen type VI alpha 1 chain [Source:NCBI gene (formerly Entrezgene);Acc:396000]
7	COL6A2	6842326	6816216	ENSGALG00010014389	collagen type VI alpha 2 chain [Source:NCBI gene (formerly Entrezgene);Acc:396292]
7	FTCD	6853114	6846178	ENSGALG00010014540	formimidoyltransferase cyclodeaminase [Source:NCBI gene (formerly Entrezgene);Acc:395726]
7	ITGB2	7222675	7210759	ENSGALG00010014976	integrin subunit beta 2 [Source:NCBI gene (formerly Entrezgene);Acc:396181]
7	B3GALT1	18990447	18807955	ENSGALG00010025486	beta-1,3-galactosyltransferase 1 [Source:HGNC Symbol;Acc:HGNC:916]
8	AMY2A	64787	55919	ENSGALG00010011790	amylase, alpha 2A (pancreatic) [Source:NCBI gene (formerly Entrezgene);Acc:414140]
8	SASS6	11683063	11670612	ENSGALG00010023890	SAS-6 centriolar assembly protein [Source:NCBI gene (formerly Entrezgene);Acc:424471]
8	MFSD14A	11699227	11679094	ENSGALG00010023918	major facilitator superfamily domain containing 14A [Source:NCBI gene (formerly Entrezgene);Acc:429081]
8	SLC35A3	11722979	11701615	ENSGALG00010023953	solute carrier family 35 member A3 [Source:NCBI gene (formerly Entrezgene);Acc:424472]
8	LHX8	29402943	29387713	ENSGALG00010024023	LIM homeobox 8 [Source:NCBI gene (formerly Entrezgene);Acc:424721]
8	SGF29	29517710	29487832	ENSGALG00010024102	SAGA complex associated factor 29 [Source:NCBI gene (formerly Entrezgene);Acc:424726]
9	TM4SF1	23599065	23583035	ENSGALG00010001721	transmembrane 4 L six family member 1 [Source:HGNC Symbol;Acc:HGNC:11853]
11	DHX38	19364883	19354388	ENSGALG00010008332	DEAH-box helicase 38 [Source:NCBI gene (formerly Entrezgene);Acc:415875]
11	DHODH	19369770	19366215	ENSGALG00010008341	dihydroorotate dehydrogenase (quinone) [Source:NCBI gene (formerly Entrezgene);Acc:415876]
11	AP1G1	19441426	19399455	ENSGALG00010008426	adaptor related protein complex 1 gamma 1 subunit [Source:NCBI gene (formerly Entrezgene);Acc:415880]
11	ESRP2	2942792	2898885	ENSGALG00010021228	epithelial splicing regulatory protein 2 [Source:NCBI gene (formerly Entrezgene);Acc:415710]
11	FBXL8	2481035	2476658	ENSGALG00010024699	F-box and leucine rich repeat protein 8 [Source:NCBI gene (formerly Entrezgene);Acc:415701]
11	HSF4	2497331	2481438	ENSGALG00010024703	heat shock transcription factor 4 [Source:NCBI gene (formerly Entrezgene);Acc:427540]
11	HSDL1	2520367	2504058	ENSGALG00010024710	hydroxysteroid dehydrogenase like 1 [Source:NCBI gene (formerly Entrezgene);Acc:415703]
11	DNAAF1	2514193	2499283	ENSGALG00010024715	dynein axonemal assembly factor 1 [Source:NCBI gene (formerly Entrezgene);Acc:415702]
11	OSGIN1	2641742	2552694	ENSGALG00010024761	N-terminal EF-hand calcium binding protein 2 [Source:HGNC Symbol;Acc:HGNC:23746]
11	LPCAT2	3328019	3299742	ENSGALG00010025257	lysophosphatidylcholine acyltransferase 2 [Source:NCBI gene (formerly Entrezgene);Acc:415716]
11	GALR1L	3087295	3072111	ENSGALG00010025309	galanin receptor type 1-like [Source:NCBI gene (formerly Entrezgene);Acc:415713]
11	DPEP2	3118498	3103192	ENSGALG00010025325	dipeptidase 2 [Source:NCBI gene (formerly Entrezgene);Acc:107054267]
11	SLC12A4	3179020	3125727	ENSGALG00010025353	solute carrier family 12 member 4 [Source:NCBI gene (formerly Entrezgene);Acc:415715]
11	SLC6A2	3278428	3214288	ENSGALG00010025392	solute carrier family 6 member 2 [Source:NCBI gene (formerly Entrezgene);Acc:395458]
11	MMP2	3385587	3343464	ENSGALG00010025414	matrix metallopeptidase 2 [Source:NCBI gene (formerly Entrezgene);Acc:386583]
13	HBEGF	283826	277280	ENSGALG00010008688	heparin binding EGF like growth factor [Source:NCBI gene (formerly Entrezgene);Acc:395654]
13	PFDN1	357472	287045	ENSGALG00010008750	prefoldin subunit 1 [Source:NCBI gene (formerly Entrezgene);Acc:416142]
13	CTBPL	17760050	17745170	ENSGALG00010014179	C-terminal binding protein-like [Source:NCBI gene (formerly Entrezgene);Acc:416354]
13	EGR1	17856289	17853197	ENSGALG00010016647	early growth response 1 [Source:NCBI gene (formerly Entrezgene);Acc:373931]
15	SNAP29	113415	104273	ENSGALG00010024164	synaptosome associated protein 29 [Source:NCBI gene (formerly Entrezgene);Acc:416766]
15	HIC2	330566	248200	ENSGALG00010024282	hypermethylated in cancer 2 [Source:NCBI gene (formerly Entrezgene);Acc:416768]
15	TOP3B	487396	472505	ENSGALG00010024339	topoisomerase (DNA) III beta [Source:NCBI gene (formerly Entrezgene);Acc:416771]
17	ZBTB34	10877691	10852388	ENSGALG00010028669	zinc finger and BTB domain containing 34 [Source:NCBI gene (formerly Entrezgene);Acc:417090]
17	ZBTB43	10863206	10854644	ENSGALG00010028675	zinc finger and BTB domain containing 43 [Source:HGNC Symbol;Acc:HGNC:17908]
17	LMX1B	10780807	10665490	ENSGALG00010028911	LIM homeobox transcription factor 1 beta [Source:NCBI gene (formerly Entrezgene);Acc:396312]
18	GLP2R	817181	774035	ENSGALG00010029195	glucagon-like peptide 2 receptor [Source:NCBI gene (formerly Entrezgene);Acc:427787]
18	PSMD12	7774879	7766837	ENSGALG00010029202	proteasome 26S subunit, non-ATPase 12 [Source:NCBI gene (formerly Entrezgene);Acc:417425]
18	CACNG1	7864116	7857102	ENSGALG00010029205	calcium voltage-gated channel auxiliary subunit gamma 1 [Source:NCBI gene (formerly Entrezgene);Acc:417428]
18	CACNG4	7924530	7868152	ENSGALG00010029206	calcium voltage-gated channel auxiliary subunit gamma 4 [Source:NCBI gene (formerly Entrezgene);Acc:373924]
18	PRKCA	8061929	7948435	ENSGALG00010029209	protein kinase C alpha [Source:NCBI gene (formerly Entrezgene);Acc:417430]
18	NOL11	7691284	7678293	ENSGALG00010029323	nucleolar protein 11 [Source:NCBI gene (formerly Entrezgene);Acc:417423]
18	HN1	11307010	11282018	ENSGALG00010029693	hematological and neurological expressed 1 [Source:NCBI gene (formerly Entrezgene);Acc:422119]
18	SUMO2	11322246	11308838	ENSGALG00010029696	small ubiquitin-like modifier 2 [Source:NCBI gene (formerly Entrezgene);Acc:770125]
18	NUP85	11333825	11320946	ENSGALG00010029698	nucleoporin 85 [Source:NCBI gene (formerly Entrezgene);Acc:422120]
18	GGA3	11353600	11334126	ENSGALG00010029700	golgi associated, gamma adaptin ear containing, ARF binding protein 3 [Source:NCBI gene (formerly Entrezgene);Acc:422121]
18	MRPS7	11358511	11352187	ENSGALG00010029701	mitochondrial ribosomal protein S7 [Source:NCBI gene (formerly Entrezgene);Acc:422122]
18	GRB2	11420484	11375947	ENSGALG00010029705	growth factor receptor bound protein 2 [Source:NCBI gene (formerly Entrezgene);Acc:386572]
19	MED31	10288179	10282880	ENSGALG00010029278	mediator complex subunit 31 [Source:NCBI gene (formerly Entrezgene);Acc:417679]
19		10290530	10285022	ENSGALG00010029279
19	WSB1	9588655	9581151	ENSGALG00010029546	WD repeat and SOCS box containing 1 [Source:NCBI gene (formerly Entrezgene);Acc:395685]
20	RNF114	14144425	14138636	ENSGALG00010013119	ring finger protein 114 [Source:NCBI gene (formerly Entrezgene);Acc:414881]
20	SPATA2	14152786	14144717	ENSGALG00010013131	spermatosis associated 2 [Source:NCBI gene (formerly Entrezgene);Acc:419355]
20	SLC9A8	14190694	14166223	ENSGALG00010013171	solute carrier family 9 member A8 [Source:NCBI gene (formerly Entrezgene);Acc:419356]
20	PARD6B	13821513	13805509	ENSGALG00010014272	par-6 family cell polarity regulator beta [Source:NCBI gene (formerly Entrezgene);Acc:419352]
20	PTPN1	13919809	13870161	ENSGALG00010014474	protein tyrosine phosphatase non-receptor type 1 [Source:NCBI gene (formerly Entrezgene);Acc:395688]
20	CEBPB	14052870	14009178	ENSGALG00010014573	CCAAT/enhancer binding protein beta [Source:NCBI gene (formerly Entrezgene);Acc:396185]
20	TMEM189	14077700	14060074	ENSGALG00010014611	transmembrane protein 189 [Source:NCBI gene (formerly Entrezgene);Acc:100538348]
20	UBE2V1	14095549	14080849	ENSGALG00010014676	ubiquitin conjugating enzyme E2 V1 [Source:NCBI gene (formerly Entrezgene);Acc:100538349]
20	SNAI1	14137538	14133510	ENSGALG00010015071	snail family transcriptional repressor 1 [Source:NCBI gene (formerly Entrezgene);Acc:396047]
22	NFU1	161773	148968	ENSGALG00010017546	NFU1 iron-sulfur cluster scaffold [Source:NCBI gene (formerly Entrezgene);Acc:419513]
22	GFPT1	193689	164332	ENSGALG00010017605	glutamine--fructose-6-phosphate transaminase 1 [Source:NCBI gene (formerly Entrezgene);Acc:419514]
22	PPP1RL	2770756	2760829	ENSGALG00010018052	protein phosphatase 1 regulatory subunit like [Source:NCBI gene (formerly Entrezgene);Acc:395787]
22	GPAT4	2780772	2772374	ENSGALG00010018071	glycerol-3-phosphate acyltransferase 4 [Source:HGNC Symbol;Acc:HGNC:20880]
22	RASSF2	479808	468524	ENSGALG00010018233	Ras association domain family member 2 [Source:NCBI gene (formerly Entrezgene);Acc:419521]
22	DPYSL2	556931	512289	ENSGALG00010018309	dihydropyrimidinase like 2 [Source:NCBI gene (formerly Entrezgene);Acc:395155]
22	BNIP3L	592266	577723	ENSGALG00010018342	BCL2 interacting protein 3 like [Source:NCBI gene (formerly Entrezgene);Acc:419522]
22	PPP2R2A	647906	596059	ENSGALG00010018438	protein phosphatase 2 regulatory subunit Balpha [Source:NCBI gene (formerly Entrezgene);Acc:419523]
22	EBF2	788147	646178	ENSGALG00010018726	EBF transcription factor 2 [Source:NCBI gene (formerly Entrezgene);Acc:395176]
22	KCTD9	880256	872159	ENSGALG00010018872	potassium channel tetramerization domain containing 9 [Source:NCBI gene (formerly Entrezgene);Acc:419526]
22	GNRH1	886330	882689	ENSGALG00010018891	gonadotropin releasing hormone 1 [Source:NCBI gene (formerly Entrezgene);Acc:770134]
22	NEFM	1012799	1007748	ENSGALG00010018973	neurofilament, medium polypeptide [Source:NCBI gene (formerly Entrezgene);Acc:396206]
22	ARHGAP25	363538	346725	ENSGALG00010020323	Rho GTPase activating protein 25 [Source:NCBI gene (formerly Entrezgene);Acc:419516]
22	CDS2	388318	365499	ENSGALG00010020362	CDP-diacylglycerol synthase 2 [Source:HGNC Symbol;Acc:HGNC:1801]
22	PCNA	391999	388905	ENSGALG00010020374	proliferating cell nuclear antigen [Source:NCBI gene (formerly Entrezgene);Acc:373984]
22	TMEM230	397874	393826	ENSGALG00010020377	transmembrane protein 230 [Source:NCBI gene (formerly Entrezgene);Acc:419518]
22	SLC23A2	460657	402538	ENSGALG00010020392	solute carrier family 23 member 2 [Source:NCBI gene (formerly Entrezgene);Acc:419520]
23	PNRC2	5988875	5972814	ENSGALG00010015555	proline rich nuclear receptor coactivator 2 [Source:NCBI gene (formerly Entrezgene);Acc:419688]
23	SRSF10	5989181	5979008	ENSGALG00010015617	serine/arginine-rich splicing factor 10 [Source:NCBI gene (formerly Entrezgene);Acc:419689]
23	LBFABP	5996080	5991644	ENSGALG00010015711	liver basic fatty acid binding protein [Source:NCBI gene (formerly Entrezgene);Acc:395345]
23	IL22RA1	6032924	6024655	ENSGALG00010015798	interleukin 22 receptor subunit alpha 1 [Source:NCBI gene (formerly Entrezgene);Acc:419692]
23	IFNLR1	6041646	6035141	ENSGALG00010015807
23	IFNLR1	6059475	6053031	ENSGALG00010015838	interferon lambda receptor 1 [Source:NCBI gene (formerly Entrezgene);Acc:419694]
24	C2CD2L	87818	59338	ENSGALG00010024354	C2CD2 like [Source:NCBI gene (formerly Entrezgene);Acc:428233]
26	FKBP5	130704	113129	ENSGALG00010026893	FK506 binding protein 5 [Source:NCBI gene (formerly Entrezgene);Acc:421186]
26	CLPS	138740	138059	ENSGALG00010026906	colipase [Source:NCBI gene (formerly Entrezgene);Acc:771102]
26	LHFPL5	142976	139627	ENSGALG00010026950	lipoma HMGIC fusion partner-like 5 [Source:NCBI gene (formerly Entrezgene);Acc:378916]
28	TNFAIP8L1	5397263	5378405	ENSGALG00010028221	TNF alpha induced protein 8 like 1 [Source:NCBI gene (formerly Entrezgene);Acc:420162]
28	TICAM1	5319236	5306881	ENSGALG00010028535	toll like receptor adaptor molecule 1 [Source:NCBI gene (formerly Entrezgene);Acc:100008585]
28	MYDGF	5384831	5381123	ENSGALG00010028746	myeloid derived growth factor [Source:NCBI gene (formerly Entrezgene);Acc:420161]

## Sheet: MHD
Chromosome	Gene name	Gene start (bp)	Gene end (bp)	Gene ID	Gene description
1	NTF3	74314246	74388375	ENSGALG00010024492	neurotrophin 3 [Source:NCBI gene (formerly Entrezgene);Acc:428099]
2	IRX2	86227740	86233241	ENSGALG00010007907	iroquois homeobox 2 [Source:NCBI gene (formerly Entrezgene);Acc:373975]
3	SPTBN1	2874660	2964651	ENSGALG00010016896	spectrin beta, non-erythrocytic 1 [Source:NCBI gene (formerly Entrezgene);Acc:421216]
3	BCL11A	1930777	1991462	ENSGALG00010017162	B-cell CLL/lymphoma 11A [Source:NCBI gene (formerly Entrezgene);Acc:421199]
4	MSN	104541	144397	ENSGALG00010015091	moesin [Source:NCBI gene (formerly Entrezgene);Acc:422173]
5	ANO3	3411232	3584859	ENSGALG00010019617	anoctamin 3 [Source:NCBI gene (formerly Entrezgene);Acc:422968]
5	FIBIN	3601767	3696934	ENSGALG00010019801	fin bud initiation factor homolog (zebrafish) [Source:NCBI gene (formerly Entrezgene);Acc:426933]
5	SLC17A6	2996733	3027812	ENSGALG00010020328	solute carrier family 17 member 6 [Source:NCBI gene (formerly Entrezgene);Acc:422971]
5	KIF18A	4062303	4105842	ENSGALG00010022363	kinesin family member 18A [Source:NCBI gene (formerly Entrezgene);Acc:421607]
5	METTL15P1	4105931	4207458	ENSGALG00010022379	methyltransferase like 15 pseudo 1 [Source:NCBI gene (formerly Entrezgene);Acc:421606]
5	SVIP	3240334	3247521	ENSGALG00010022647	small VCP interacting protein [Source:NCBI gene (formerly Entrezgene);Acc:771022]
5	FANCF	3128313	3131718	ENSGALG00010023778	FA complementation group F [Source:HGNC Symbol;Acc:HGNC:3587]
6	KCNMA1	14142370	14580045	ENSGALG00010022174	potassium calcium-activated channel subfamily M alpha 1 [Source:NCBI gene (formerly Entrezgene);Acc:374065]
7	BAZ2B	36165488	36273093	ENSGALG00010010965	bromodomain adjacent to zinc finger domain 2B [Source:NCBI gene (formerly Entrezgene);Acc:395400]
7	LSS	6946058	6956195	ENSGALG00010013452	lanosterol synthase (2,3-oxidosqualene-lanosterol cyclase) [Source:NCBI gene (formerly Entrezgene);Acc:424037]
7	S100B	6961288	6964798	ENSGALG00010013461	S100 calcium binding protein B [Source:NCBI gene (formerly Entrezgene);Acc:424038]
7	COL6A1	6774658	6795975	ENSGALG00010014310	collagen type VI alpha 1 chain [Source:NCBI gene (formerly Entrezgene);Acc:396000]
7	COL6A2	6816216	6842326	ENSGALG00010014389	collagen type VI alpha 2 chain [Source:NCBI gene (formerly Entrezgene);Acc:396292]
7	FTCD	6846178	6853114	ENSGALG00010014540	formimidoyltransferase cyclodeaminase [Source:NCBI gene (formerly Entrezgene);Acc:395726]
7	ITGB2	7210759	7222675	ENSGALG00010014976	integrin subunit beta 2 [Source:NCBI gene (formerly Entrezgene);Acc:396181]
8	PLA2G4A	10031242	10139649	ENSGALG00010021027	phospholipase A2 group IVA [Source:NCBI gene (formerly Entrezgene);Acc:396394]
8	PTGS2	10138984	10147005	ENSGALG00010021038	prostaglandin-endoperoxide synthase 2 [Source:NCBI gene (formerly Entrezgene);Acc:396451]
8	ODR4	10240924	10262322	ENSGALG00010021504	odr-4 GPCR localization factor homolog [Source:NCBI gene (formerly Entrezgene);Acc:424455]
8	DPH5	11453358	11474755	ENSGALG00010023646	diphthamide biosynthesis 5 [Source:HGNC Symbol;Acc:HGNC:24270]
8	SLC30A7	11475421	11508291	ENSGALG00010023652	solute carrier family 30 member 7 [Source:NCBI gene (formerly Entrezgene);Acc:424464]
8	DBT	11638396	11652975	ENSGALG00010023826	dihydrolipoamide branched chain transacylase E2 [Source:NCBI gene (formerly Entrezgene);Acc:395374]
8	SASS6	11670612	11683063	ENSGALG00010023890	SAS-6 centriolar assembly protein [Source:NCBI gene (formerly Entrezgene);Acc:424471]
8	MFSD14A	11679094	11699227	ENSGALG00010023918	major facilitator superfamily domain containing 14A [Source:NCBI gene (formerly Entrezgene);Acc:429081]
8	SLC35A3	11701615	11722979	ENSGALG00010023953	solute carrier family 35 member A3 [Source:NCBI gene (formerly Entrezgene);Acc:424472]
8	LHX8	29387713	29402943	ENSGALG00010024023	LIM homeobox 8 [Source:NCBI gene (formerly Entrezgene);Acc:424721]
8	PALMD	11858115	11915781	ENSGALG00010024083	palmdelphin [Source:NCBI gene (formerly Entrezgene);Acc:424475]
11	DHX38	19354388	19364883	ENSGALG00010008332	DEAH-box helicase 38 [Source:NCBI gene (formerly Entrezgene);Acc:415875]
11	DHODH	19366215	19369770	ENSGALG00010008341	dihydroorotate dehydrogenase (quinone) [Source:NCBI gene (formerly Entrezgene);Acc:415876]
11	AP1G1	19399455	19441426	ENSGALG00010008426	adaptor related protein complex 1 gamma 1 subunit [Source:NCBI gene (formerly Entrezgene);Acc:415880]
11	ESRP2	2898885	2942792	ENSGALG00010021228	epithelial splicing regulatory protein 2 [Source:NCBI gene (formerly Entrezgene);Acc:415710]
11	OSGIN1	2552694	2641742	ENSGALG00010024761	N-terminal EF-hand calcium binding protein 2 [Source:HGNC Symbol;Acc:HGNC:23746]
11	LPCAT2	3299742	3328019	ENSGALG00010025257	lysophosphatidylcholine acyltransferase 2 [Source:NCBI gene (formerly Entrezgene);Acc:415716]
11	GALR1L	3072111	3087295	ENSGALG00010025309	galanin receptor type 1-like [Source:NCBI gene (formerly Entrezgene);Acc:415713]
11	DPEP2	3103192	3118498	ENSGALG00010025325	dipeptidase 2 [Source:NCBI gene (formerly Entrezgene);Acc:107054267]
11	SLC12A4	3125727	3179020	ENSGALG00010025353	solute carrier family 12 member 4 [Source:NCBI gene (formerly Entrezgene);Acc:415715]
11	MMP2	3343464	3385587	ENSGALG00010025414	matrix metallopeptidase 2 [Source:NCBI gene (formerly Entrezgene);Acc:386583]
12	TRH	19870115	19893155	ENSGALG00010021890	thyrotropin releasing hormone [Source:NCBI gene (formerly Entrezgene);Acc:414344]
13	PFDN1	287045	357472	ENSGALG00010008750	prefoldin subunit 1 [Source:NCBI gene (formerly Entrezgene);Acc:416142]
13	CTBPL	17745170	17760050	ENSGALG00010014179	C-terminal binding protein-like [Source:NCBI gene (formerly Entrezgene);Acc:416354]
14	ERCC4	679489	692387	ENSGALG00010020422	ERCC excision repair 4, endonuclease catalytic subunit [Source:NCBI gene (formerly Entrezgene);Acc:416420]
15	HIC2	248200	330566	ENSGALG00010024282	hypermethylated in cancer 2 [Source:NCBI gene (formerly Entrezgene);Acc:416768]
15	UBE2L3	364003	381613	ENSGALG00010024321	ubiquitin conjugating enzyme E2 L3 [Source:NCBI gene (formerly Entrezgene);Acc:416769]
15	YDJC	379777	397082	ENSGALG00010024328	YdjC chitooligosaccharide deacetylase homolog [Source:HGNC Symbol;Acc:HGNC:27158]
17	ZBTB34	10852388	10877691	ENSGALG00010028669	zinc finger and BTB domain containing 34 [Source:NCBI gene (formerly Entrezgene);Acc:417090]
17	ZBTB43	10854644	10863206	ENSGALG00010028675	zinc finger and BTB domain containing 43 [Source:HGNC Symbol;Acc:HGNC:17908]
17	ANGPTL2	10909530	10927238	ENSGALG00010028700	angiopoietin-like 2 [Source:NCBI gene (formerly Entrezgene);Acc:776031]
17	FBXW2	10982016	11002582	ENSGALG00010028712	F-box and WD repeat domain containing 2 [Source:NCBI gene (formerly Entrezgene);Acc:417088]
17	SLC2A8	10991239	11000754	ENSGALG00010028726	solute carrier family 2 member 8 [Source:NCBI gene (formerly Entrezgene);Acc:378802]
17	LMX1B	10665490	10780807	ENSGALG00010028911	LIM homeobox transcription factor 1 beta [Source:NCBI gene (formerly Entrezgene);Acc:396312]
18	CACNG1	7857102	7864116	ENSGALG00010029205	calcium voltage-gated channel auxiliary subunit gamma 1 [Source:NCBI gene (formerly Entrezgene);Acc:417428]
18	CACNG4	7868152	7924530	ENSGALG00010029206	calcium voltage-gated channel auxiliary subunit gamma 4 [Source:NCBI gene (formerly Entrezgene);Acc:373924]
18	PRKCA	7948435	8061929	ENSGALG00010029209	protein kinase C alpha [Source:NCBI gene (formerly Entrezgene);Acc:417430]
18	NOL11	7678293	7691284	ENSGALG00010029323	nucleolar protein 11 [Source:NCBI gene (formerly Entrezgene);Acc:417423]
18	CDR2L	11228519	11253378	ENSGALG00010029682	cerebellar degeneration related protein 2 like [Source:HGNC Symbol;Acc:HGNC:29999]
18	KCTD2	11261900	11269415	ENSGALG00010029686	potassium channel tetramerization domain containing 2 [Source:NCBI gene (formerly Entrezgene);Acc:422116]
18	HN1	11282018	11307010	ENSGALG00010029693	hematological and neurological expressed 1 [Source:NCBI gene (formerly Entrezgene);Acc:422119]
18	ARMC7	11288103	11291916	ENSGALG00010029694	armadillo repeat containing 7 [Source:NCBI gene (formerly Entrezgene);Acc:422118]
18	SUMO2	11308838	11322246	ENSGALG00010029696	small ubiquitin-like modifier 2 [Source:NCBI gene (formerly Entrezgene);Acc:770125]
18	NUP85	11320946	11333825	ENSGALG00010029698	nucleoporin 85 [Source:NCBI gene (formerly Entrezgene);Acc:422120]
18	GGA3	11334126	11353600	ENSGALG00010029700	golgi associated, gamma adaptin ear containing, ARF binding protein 3 [Source:NCBI gene (formerly Entrezgene);Acc:422121]
18	MRPS7	11352187	11358511	ENSGALG00010029701	mitochondrial ribosomal protein S7 [Source:NCBI gene (formerly Entrezgene);Acc:422122]
18	GRB2	11375947	11420484	ENSGALG00010029705	growth factor receptor bound protein 2 [Source:NCBI gene (formerly Entrezgene);Acc:386572]
19	MED31	10282880	10288179	ENSGALG00010029278	mediator complex subunit 31 [Source:NCBI gene (formerly Entrezgene);Acc:417679]
19		10285022	10290530	ENSGALG00010029279
19	WSB1	9581151	9588655	ENSGALG00010029546	WD repeat and SOCS box containing 1 [Source:NCBI gene (formerly Entrezgene);Acc:395685]
19	NOS2	9679281	9698682	ENSGALG00010029552	nitric oxide synthase 2 [Source:NCBI gene (formerly Entrezgene);Acc:395807]
20	RNF114	14138636	14144425	ENSGALG00010013119	ring finger protein 114 [Source:NCBI gene (formerly Entrezgene);Acc:414881]
20	SPATA2	14144717	14152786	ENSGALG00010013131	spermatosis associated 2 [Source:NCBI gene (formerly Entrezgene);Acc:419355]
20	SLC9A8	14166223	14190694	ENSGALG00010013171	solute carrier family 9 member A8 [Source:NCBI gene (formerly Entrezgene);Acc:419356]
20	PARD6B	13805509	13821513	ENSGALG00010014272	par-6 family cell polarity regulator beta [Source:NCBI gene (formerly Entrezgene);Acc:419352]
20	PTPN1	13870161	13919809	ENSGALG00010014474	protein tyrosine phosphatase non-receptor type 1 [Source:NCBI gene (formerly Entrezgene);Acc:395688]
20	CEBPB	14009178	14052870	ENSGALG00010014573	CCAAT/enhancer binding protein beta [Source:NCBI gene (formerly Entrezgene);Acc:396185]
20	TMEM189	14060074	14077700	ENSGALG00010014611	transmembrane protein 189 [Source:NCBI gene (formerly Entrezgene);Acc:100538348]
20	UBE2V1	14080849	14095549	ENSGALG00010014676	ubiquitin conjugating enzyme E2 V1 [Source:NCBI gene (formerly Entrezgene);Acc:100538349]
20	SNAI1	14133510	14137538	ENSGALG00010015071	snail family transcriptional repressor 1 [Source:NCBI gene (formerly Entrezgene);Acc:396047]
20	EPB41L1	496816	564222	ENSGALG00010024631	erythrocyte membrane protein band 4.1 like 1 [Source:HGNC Symbol;Acc:HGNC:3378]
20	AAR2	567177	572660	ENSGALG00010024639	AAR2 splicing factor homolog [Source:NCBI gene (formerly Entrezgene);Acc:419118]
22	NFU1	148968	161773	ENSGALG00010017546	NFU1 iron-sulfur cluster scaffold [Source:NCBI gene (formerly Entrezgene);Acc:419513]
22	GFPT1	164332	193689	ENSGALG00010017605	glutamine--fructose-6-phosphate transaminase 1 [Source:NCBI gene (formerly Entrezgene);Acc:419514]
22	RASSF2	468524	479808	ENSGALG00010018233	Ras association domain family member 2 [Source:NCBI gene (formerly Entrezgene);Acc:419521]
22	DPYSL2	512289	556931	ENSGALG00010018309	dihydropyrimidinase like 2 [Source:NCBI gene (formerly Entrezgene);Acc:395155]
22	BNIP3L	577723	592266	ENSGALG00010018342	BCL2 interacting protein 3 like [Source:NCBI gene (formerly Entrezgene);Acc:419522]
22	PPP2R2A	596059	647906	ENSGALG00010018438	protein phosphatase 2 regulatory subunit Balpha [Source:NCBI gene (formerly Entrezgene);Acc:419523]
22	EBF2	646178	788147	ENSGALG00010018726	EBF transcription factor 2 [Source:NCBI gene (formerly Entrezgene);Acc:395176]
22	KCTD9	872159	880256	ENSGALG00010018872	potassium channel tetramerization domain containing 9 [Source:NCBI gene (formerly Entrezgene);Acc:419526]
22	GNRH1	882689	886330	ENSGALG00010018891	gonadotropin releasing hormone 1 [Source:NCBI gene (formerly Entrezgene);Acc:770134]
22	NEFM	1007748	1012799	ENSGALG00010018973	neurofilament, medium polypeptide [Source:NCBI gene (formerly Entrezgene);Acc:396206]
22	CHMP7	1311928	1320268	ENSGALG00010019588	charged multivesicular body protein 7 [Source:NCBI gene (formerly Entrezgene);Acc:419535]
22	TNFRSF10B	1325162	1331753	ENSGALG00010019652	tumor necrosis factor receptor superfamily, member 10b [Source:NCBI gene (formerly Entrezgene);Acc:373904]
22	LOXL2	1260691	1296566	ENSGALG00010020025	lysyl oxidase like 2 [Source:NCBI gene (formerly Entrezgene);Acc:419533]
22	BMP10	331466	337357	ENSGALG00010020231	bone morphotic protein 10 [Source:NCBI gene (formerly Entrezgene);Acc:395177]
22	ARHGAP25	346725	363538	ENSGALG00010020323	Rho GTPase activating protein 25 [Source:NCBI gene (formerly Entrezgene);Acc:419516]
22	CDS2	365499	388318	ENSGALG00010020362	CDP-diacylglycerol synthase 2 [Source:HGNC Symbol;Acc:HGNC:1801]
22	PCNA	388905	391999	ENSGALG00010020374	proliferating cell nuclear antigen [Source:NCBI gene (formerly Entrezgene);Acc:373984]
22	TMEM230	393826	397874	ENSGALG00010020377	transmembrane protein 230 [Source:NCBI gene (formerly Entrezgene);Acc:419518]
22	SLC23A2	402538	460657	ENSGALG00010020392	solute carrier family 23 member 2 [Source:NCBI gene (formerly Entrezgene);Acc:419520]
23	PPT1	5923102	5928928	ENSGALG00010015109	palmitoyl-protein thioesterase 1 [Source:NCBI gene (formerly Entrezgene);Acc:419681]
23	RPL11	5929055	5933043	ENSGALG00010015127	ribosomal protein L11 [Source:NCBI gene (formerly Entrezgene);Acc:419682]
23	TCEB3	5934320	5946889	ENSGALG00010015136	transcription elongation factor B subunit 3 [Source:NCBI gene (formerly Entrezgene);Acc:419683]
23	LYPLA2	5948918	5955364	ENSGALG00010015193	lysophospholipase 2 [Source:NCBI gene (formerly Entrezgene);Acc:419685]
23	HMGCL	5958466	5962129	ENSGALG00010015430	3-hydroxy-3-methylglutaryl-CoA lyase [Source:NCBI gene (formerly Entrezgene);Acc:396316]
23	PNRC2	5972814	5988875	ENSGALG00010015555	proline rich nuclear receptor coactivator 2 [Source:NCBI gene (formerly Entrezgene);Acc:419688]
23	SRSF10	5979008	5989181	ENSGALG00010015617	serine/arginine-rich splicing factor 10 [Source:NCBI gene (formerly Entrezgene);Acc:419689]
23	LBFABP	5991644	5996080	ENSGALG00010015711	liver basic fatty acid binding protein [Source:NCBI gene (formerly Entrezgene);Acc:395345]
23	IL22RA1	6024655	6032924	ENSGALG00010015798	interleukin 22 receptor subunit alpha 1 [Source:NCBI gene (formerly Entrezgene);Acc:419692]
23	IFNLR1	6035141	6041646	ENSGALG00010015807
23	IFNLR1	6053031	6059475	ENSGALG00010015838	interferon lambda receptor 1 [Source:NCBI gene (formerly Entrezgene);Acc:419694]
24	C2CD2L	59338	87818	ENSGALG00010024354	C2CD2 like [Source:NCBI gene (formerly Entrezgene);Acc:428233]
26	OPTC	5218089	5221467	ENSGALG00010027379	opticin [Source:NCBI gene (formerly Entrezgene);Acc:395130]
27	AARSD1	5086945	5091399	ENSGALG00010022366	alanyl-tRNA synthetase domain containing 1 [Source:NCBI gene (formerly Entrezgene);Acc:107049007]
27	PTGES3L	5091344	5093731	ENSGALG00010022395	prostaglandin E synthase 3 (cytosolic)-like [Source:NCBI gene (formerly Entrezgene);Acc:420013]
27	RUNDC1	5093134	5097549	ENSGALG00010022407	RUN domain containing 1 [Source:NCBI gene (formerly Entrezgene);Acc:107055304]
27	RPL27	5097694	5099982	ENSGALG00010022427	ribosomal protein L27 [Source:NCBI gene (formerly Entrezgene);Acc:396280]
27	RND2	5125105	5139667	ENSGALG00010024713	Rho family GTPase 2 [Source:NCBI gene (formerly Entrezgene);Acc:428307]
27	BRCA1	5148369	5169519	ENSGALG00010024722	BRCA1 DNA repair associated [Source:NCBI gene (formerly Entrezgene);Acc:373983]
28	PTPRS	5058193	5183228	ENSGALG00010027285	protein tyrosine phosphatase, receptor type S [Source:NCBI gene (formerly Entrezgene);Acc:396375]
28	TNFAIP8L1	5378405	5397263	ENSGALG00010028221	TNF alpha induced protein 8 like 1 [Source:NCBI gene (formerly Entrezgene);Acc:420162]
28	TICAM1	5306881	5319236	ENSGALG00010028535	toll like receptor adaptor molecule 1 [Source:NCBI gene (formerly Entrezgene);Acc:100008585]
28	MYDGF	5381123	5384831	ENSGALG00010028746	myeloid derived growth factor [Source:NCBI gene (formerly Entrezgene);Acc:420161]

[truncated: 4 more sheets: SRY, RJF, ARI, Sheet1]
