# Supplementary material for: Comparative Analysis of Runs of Homozygosity Islands in Indigenous and Commercial Chickens Revealed Candidate Loci for Disease Resistance and Production Traits
Source: Vet Med Sci. 2024 Dec 10;11(1):e70074. doi: 10.1002/vms3.70074 (PMC11629026; doi:10.1002/vms3.70074)
Supplement: Supplementary file 6 — Supporting Information [file VMS3-11-e70074-s002.xlsx]

## Sheet: ARI
	Table S5. Gene ontology (GO) terms and biological pathways identified for the candidate genes.
Category	Term	The number of gene	PValue	Genes
Biological Processes	GO:0050679~positive regulation of epithelial cell proliferation	4	0.0133512	ENSGALG00010010259, ENSGALG00010017467, ENSGALG00010021228, ENSGALG00010007381
	GO:0050804~modulation of synaptic transmission	4	0.018433	ENSGALG00010020046, ENSGALG00010001477, ENSGALG00010018418, ENSGALG00010024492
	GO:0045664~regulation of neuron differentiation	3	0.0213489	ENSGALG00010020046, ENSGALG00010018309, ENSGALG00010024492
	GO:0030308~negative regulation of cell growth	4	0.0313943	ENSGALG00010024761, ENSGALG00010017467, ENSGALG00010020231, ENSGALG00010007868
	GO:0001541~ovarian follicle development	3	0.038587	ENSGALG00010023778, ENSGALG00010007868, ENSGALG00010014573
	GO:0010975~regulation of neuron projection development	3	0.038587	ENSGALG00010017467, ENSGALG00010005232, ENSGALG00010018309
	GO:0090263~positive regulation of canonical Wnt signaling pathway	4	0.0392667	ENSGALG00010020120, ENSGALG00010017467, ENSGALG00010019302, ENSGALG00010007381
	GO:0008584~male gonad development	4	0.0420932	ENSGALG00010017467, ENSGALG00010005232, ENSGALG00010014310, ENSGALG00010007868
	GO:0048568~embryonic organ development	3	0.0595187	ENSGALG00010005232, ENSGALG00010007884, ENSGALG00010024709
	GO:2000617~positive regulation of histone H3-K9 acetylation	2	0.0618189	ENSGALG00010005232, ENSGALG00010014573
	GO:0060346~bone trabecula formation	2	0.0618189	ENSGALG00010025414, ENSGALG00010017467
	GO:0042421~norepinephrine biosynthetic process	2	0.0618189	ENSGALG00010004350, ENSGALG00010005232
	GO:0035335~peptidyl-tyrosine dephosphorylation	2	0.0618189	ENSGALG00010014474, ENSGALG00010027285
	GO:0000209~protein polyubiquitination	4	0.0794928	ENSGALG00010013119, ENSGALG00010014676, ENSGALG00010014102, ENSGALG00010021747
	GO:0043065~positive regulation of apoptotic process	5	0.0813536	ENSGALG00010018233, ENSGALG00010018342, ENSGALG00010024761, ENSGALG00010022174, ENSGALG00010007925
	GO:0038180~nerve growth factor signaling pathway	2	0.08157	ENSGALG00010020046, ENSGALG00010024492
	GO:0043524~negative regulation of neuron apoptotic process	4	0.0874484	ENSGALG00010010259, ENSGALG00010020046, ENSGALG00010014573, ENSGALG00010024492
Cellular Components	GO:0030424~axon	9	0.00154224	ENSGALG00010018891, ENSGALG00010001616, ENSGALG00010005470, ENSGALG00010018973, ENSGALG00010020046, ENSGALG00010018309, ENSGALG00010006261, ENSGALG00010027285, ENSGALG00010024492
	GO:0031965~nuclear membrane	6	0.00896566	ENSGALG00010029693, ENSGALG00010022255, ENSGALG00010029698, ENSGALG00010005292, ENSGALG00010001402, ENSGALG00010007381
	GO:0005576~extracellular region	13	0.0173142	ENSGALG00010018891, ENSGALG00010021622, ENSGALG00010020231, ENSGALG00010020046, ENSGALG00010007868, ENSGALG00010026906, ENSGALG00010005264, ENSGALG00010005470, ENSGALG00010014389, ENSGALG00010010915, ENSGALG00010012708, ENSGALG00010019801, ENSGALG00010024492
	GO:0008021~synaptic vesicle	4	0.0217703	ENSGALG00010020377, ENSGALG00010004330, ENSGALG00010020046, ENSGALG00010024492
	GO:0005615~extracellular space	18	0.0220109	ENSGALG00010018891, ENSGALG00010025414, ENSGALG00010017467, ENSGALG00010025487, ENSGALG00010020231, ENSGALG00010028700, ENSGALG00010021387, ENSGALG00010020046, ENSGALG00010014310, ENSGALG00010007868, ENSGALG00010013461, ENSGALG00010010460, ENSGALG00010010259, ENSGALG00010005470, ENSGALG00010004350, ENSGALG00010014389, ENSGALG00010010439, ENSGALG00010024492
	GO:0009986~cell surface	7	0.0395434	ENSGALG00010017467, ENSGALG00010020231, ENSGALG00010010915, ENSGALG00010023250, ENSGALG00010001477, ENSGALG00010015091, ENSGALG00010007381
	GO:0043204~perikaryon	4	0.0535147	ENSGALG00010018891, ENSGALG00010001616, ENSGALG00010021387, ENSGALG00010027285
	GO:0031080~nuclear pore outer ring	2	0.0572502	ENSGALG00010029698, ENSGALG00010011361
	GO:0016323~basolateral plasma membrane	4	0.0628584	ENSGALG00010019919, ENSGALG00010020392, ENSGALG00010015091, ENSGALG00010007381
Molecular Functions	GO:0008083~growth factor activity	7	0.013441	ENSGALG00010010259, ENSGALG00010025487, ENSGALG00010020231, ENSGALG00010020046, ENSGALG00010007868, ENSGALG00010010439, ENSGALG00010024492
	GO:0019901~protein kinase binding	8	0.023694	ENSGALG00010024713, ENSGALG00010025353, ENSGALG00010024729, ENSGALG00010014474, ENSGALG00010018309, ENSGALG00010015091, ENSGALG00010029705, ENSGALG00010022071
	GO:0005048~signal sequence binding	2	0.0408738	ENSGALG00010019337, ENSGALG00010005831
	GO:0005515~protein binding	7	0.041362	ENSGALG00010018891, ENSGALG00010019036, ENSGALG00010019919, ENSGALG00010014474, ENSGALG00010014573, ENSGALG00010022174, ENSGALG00010029705
	GO:0005163~nerve growth factor receptor binding	2	0.0606844	ENSGALG00010020046, ENSGALG00010024492
	GO:0038191~neuropilin binding	2	0.0800887	ENSGALG00010005470, ENSGALG00010010460
KEGG_Pathway	gga04010:MAPK signaling pathway	13	0.000318711	ENSGALG00010021027, ENSGALG00010025487, ENSGALG00010020046, ENSGALG00010029205, ENSGALG00010029206, ENSGALG00010029209, ENSGALG00010029705, ENSGALG00010010410, ENSGALG00010010259, ENSGALG00010022081, ENSGALG00010010439, ENSGALG00010024492, ENSGALG00010007381
	gga04912:GnRH signaling pathway	7	0.00122734	ENSGALG00010018891, ENSGALG00010025414, ENSGALG00010021027, ENSGALG00010029209, ENSGALG00010029705, ENSGALG00010018418, ENSGALG00010007381
	gga04540:Gap junction	6	0.00730632	ENSGALG00010007886, ENSGALG00010008407, ENSGALG00010029209, ENSGALG00010029705, ENSGALG00010018418, ENSGALG00010007381
	gga04261:Adrenergic signaling in cardiomyocytes	7	0.010912	ENSGALG00010010410, ENSGALG00010029205, ENSGALG00010008407, ENSGALG00010029206, ENSGALG00010018438, ENSGALG00010029209, ENSGALG00010018418
	gga04916:Melanogenesis	5	0.0431784	ENSGALG00010007864, ENSGALG00010008407, ENSGALG00010023250, ENSGALG00010029209, ENSGALG00010018418
	gga03013:Nucleocytoplasmic transport	5	0.0461651	ENSGALG00010029696, ENSGALG00010019337, ENSGALG00010029698, ENSGALG00010011361, ENSGALG00010001402
	gga04510:Focal adhesion	7	0.060317	ENSGALG00010010259, ENSGALG00010014389, ENSGALG00010014310, ENSGALG00010029209, ENSGALG00010029705, ENSGALG00010010439, ENSGALG00010007381
	gga04310:Wnt signaling pathway	6	0.0701747	ENSGALG00010020120, ENSGALG00010017467, ENSGALG00010014179, ENSGALG00010023250, ENSGALG00010029209, ENSGALG00010018418
	gga04270:Vascular smooth muscle contraction	5	0.0973156	ENSGALG00010021027, ENSGALG00010022174, ENSGALG00010029209, ENSGALG00010018418, ENSGALG00010022071

## Sheet: IFN
Category	Term	The number of gene	PValue	Genes
Biological Processes	GO:0007611~learning or memory	3	0.0108062	ENSGALG00010024023, ENSGALG00010007381, ENSGALG00010018261
	GO:0045664~regulation of neuron differentiation	3	0.0130686	ENSGALG00010020046, ENSGALG00010018309, ENSGALG00010024492
	GO:0019221~cytokine-mediated signaling pathway	4	0.0284252	ENSGALG00010015838, ENSGALG00010015798, ENSGALG00010014000, ENSGALG00010013934
	GO:0042981~regulation of apoptotic process	4	0.0361269	ENSGALG00010018233, ENSGALG00010028221, ENSGALG00010016647, ENSGALG00010024492
	GO:0006357~regulation of transcription from RNA polymerase II promoter	15	0.0376331	ENSGALG00010000445, ENSGALG00010019036, ENSGALG00010028669, ENSGALG00010028911, ENSGALG00010014573, ENSGALG00010014000, ENSGALG00010017162, ENSGALG00010029278, ENSGALG00010007884, ENSGALG00010028675, ENSGALG00010024023, ENSGALG00010016647, ENSGALG00010018726, ENSGALG00010024282, ENSGALG00010013934
	GO:0051607~defense response to virus	4	0.0425366	ENSGALG00010015838, ENSGALG00010022276, ENSGALG00010028535, ENSGALG00010013934
	GO:0035335~peptidyl-tyrosine dephosphorylation	2	0.0479587	ENSGALG00010014474, ENSGALG00010027285
	GO:0038180~nerve growth factor signaling pathway	2	0.0634331	ENSGALG00010020046, ENSGALG00010024492
	GO:0030182~neuron differentiation	4	0.0676588	ENSGALG00010000445, ENSGALG00010028911, ENSGALG00010014573, ENSGALG00010024023
	GO:0043406~positive regulation of MAP kinase activity	3	0.0705465	ENSGALG00010017332, ENSGALG00010024492, ENSGALG00010007381
	GO:0021675~nerve development	2	0.0786583	ENSGALG00010020046, ENSGALG00010024492
	GO:0045670~regulation of osteoclast differentiation	2	0.0786583	ENSGALG00010018233, ENSGALG00010014573
	GO:0033138~positive regulation of peptidyl-serine phosphorylation	3	0.0896786	ENSGALG00010020046, ENSGALG00010024492, ENSGALG00010007381
	GO:0033554~cellular response to stress	2	0.0936383	ENSGALG00010019036, ENSGALG00010022276
	GO:0045740~positive regulation of DNA replication	2	0.0936383	ENSGALG00010020374, ENSGALG00010007381
	GO:0043434~response to peptide hormone	2	0.0936383	ENSGALG00010014000, ENSGALG00010013934
	GO:0035584~calcium-mediated signaling using intracellular calcium source	2	0.0936383	ENSGALG00010023872, ENSGALG00010018261
	GO:0007613~memory	3	0.0997563	ENSGALG00010020046, ENSGALG00010013461, ENSGALG00010024492
Cellular Components	GO:0005634~nucleus	39	0.00502888	ENSGALG00010018233, ENSGALG00010021027, ENSGALG00010000445, ENSGALG00010028911, ENSGALG00010020374, ENSGALG00010019302, ENSGALG00010014573, ENSGALG00010013461, ENSGALG00010029209, ENSGALG00010019062, ENSGALG00010029705, ENSGALG00010021228, ENSGALG00010014272, ENSGALG00010017162, ENSGALG00010014676, ENSGALG00010014179, ENSGALG00010028675, ENSGALG00010013527, ENSGALG00010018662, ENSGALG00010007907,…
	GO:0030424~axon	6	0.0288641	ENSGALG00010018891, ENSGALG00010018973, ENSGALG00010020046, ENSGALG00010018309, ENSGALG00010027285, ENSGALG00010024492
	GO:0016324~apical plasma membrane	5	0.0404826	ENSGALG00010026950, ENSGALG00010022174, ENSGALG00010020392, ENSGALG00010015091, ENSGALG00010014272
	GO:0005776~autophagosome	3	0.0436947	ENSGALG00010020377, ENSGALG00010022276, ENSGALG00010028535
	GO:0031965~nuclear membrane	4	0.0793071	ENSGALG00010029693, ENSGALG00010029698, ENSGALG00010007381, ENSGALG00010018261
	GO:0008021~synaptic vesicle	3	0.080568	ENSGALG00010020377, ENSGALG00010020046, ENSGALG00010024492
	GO:0005794~Golgi apparatus	8	0.0827928	ENSGALG00010018233, ENSGALG00010021027, ENSGALG00010022276, ENSGALG00010014540, ENSGALG00010015555, ENSGALG00010029705, ENSGALG00010013171, ENSGALG00010018261
	GO:0005737~cytoplasm	32	0.0852873	ENSGALG00010018233, ENSGALG00010021027, ENSGALG00010018973, ENSGALG00010029546, ENSGALG00010014573, ENSGALG00010014474, ENSGALG00010013461, ENSGALG00010019062, ENSGALG00010029705, ENSGALG00010022317, ENSGALG00010029202, ENSGALG00010018613, ENSGALG00010017546, ENSGALG00010017526, ENSGALG00010018662, ENSGALG00010019036, ENSGALG00010021038, ENSGALG00010019337, ENSGALG00010020046, ENSGALG00010013131,…
	GO:0005654~nucleoplasm	17	0.0987736	ENSGALG00010023778, ENSGALG00010018233, ENSGALG00010028669, ENSGALG00010020374, ENSGALG00010014573, ENSGALG00010013461, ENSGALG00010013131, ENSGALG00010029705, ENSGALG00010022317, ENSGALG00010021228, ENSGALG00010017162, ENSGALG00010029693, ENSGALG00010024164, ENSGALG00010015555, ENSGALG00010016647, ENSGALG00010024282, ENSGALG00010013934
Molecular Functions	GO:0035035~histone acetyltransferase binding	4	0.000130668	ENSGALG00010020374, ENSGALG00010014573, ENSGALG00010016647, ENSGALG00010013934
	GO:0044389~ubiquitin-like protein ligase binding	3	0.00360581	ENSGALG00010029696, ENSGALG00010014573, ENSGALG00010013934
	GO:0000977~RNA polymerase II regulatory region sequence-specific DNA binding	6	0.00590069	ENSGALG00010000445, ENSGALG00010028911, ENSGALG00010007884, ENSGALG00010028675, ENSGALG00010024023, ENSGALG00010016647
	GO:0005515~protein binding	7	0.0133045	ENSGALG00010018891, ENSGALG00010019036, ENSGALG00010014474, ENSGALG00010014573, ENSGALG00010022174, ENSGALG00010029705, ENSGALG00010018261
	GO:0000981~RNA polymerase II transcription factor activity, sequence-specific DNA binding	13	0.0273885	ENSGALG00010000445, ENSGALG00010007907, ENSGALG00010019036, ENSGALG00010028911, ENSGALG00010014573, ENSGALG00010014000, ENSGALG00010015071, ENSGALG00010007884, ENSGALG00010024023, ENSGALG00010016647, ENSGALG00010018726, ENSGALG00010024282, ENSGALG00010013934
	GO:0004668~protein-arginine deiminase activity	2	0.046973	ENSGALG00010018662, ENSGALG00010018613
	GO:0005163~nerve growth factor receptor binding	2	0.046973	ENSGALG00010020046, ENSGALG00010024492
	GO:0019903~protein phosphatase binding	3	0.091351	ENSGALG00010029705, ENSGALG00010007381, ENSGALG00010018052
KEGG_Pathway	gga04912:GnRH signaling pathway	6	0.00310561	ENSGALG00010018891, ENSGALG00010021027, ENSGALG00010029209, ENSGALG00010016647, ENSGALG00010029705, ENSGALG00010007381
	gga04010:MAPK signaling pathway	9	0.0120984	ENSGALG00010021027, ENSGALG00010017332, ENSGALG00010020046, ENSGALG00010029205, ENSGALG00010029206, ENSGALG00010029209, ENSGALG00010029705, ENSGALG00010024492, ENSGALG00010007381
	gga04217:Necroptosis	5	0.0652638	ENSGALG00010021027, ENSGALG00010028535, ENSGALG00010013131, ENSGALG00010014000, ENSGALG00010013934
	gga04520:Adherens junction	4	0.0922464	ENSGALG00010017332, ENSGALG00010014474, ENSGALG00010007381, ENSGALG00010015071

## Sheet: WLH
Category	Term	The number of gene	PValue	Genes
Biological Processes	GO:1902476~chloride transmembrane transport	6	0.000242374	ENSGALG00010009930, ENSGALG00010009841, ENSGALG00010025353, ENSGALG00010009999, ENSGALG00010002942, ENSGALG00010009791
	GO:0007214~gamma-aminobutyric acid signaling pathway	5	0.000300037	ENSGALG00010009930, ENSGALG00010009841, ENSGALG00010009999, ENSGALG00010002942, ENSGALG00010009791
	GO:1904862~inhibitory synapse assembly	4	0.000361376	ENSGALG00010009841, ENSGALG00010009999, ENSGALG00010002942, ENSGALG00010009791
	GO:0007268~chemical synaptic transmission	8	0.00386324	ENSGALG00010009930, ENSGALG00010009841, ENSGALG00010025353, ENSGALG00010001477, ENSGALG00010009999, ENSGALG00010002942, ENSGALG00010009791, ENSGALG00010021107
	GO:0042391~regulation of membrane potential	6	0.00409517	ENSGALG00010009930, ENSGALG00010009841, ENSGALG00010022174, ENSGALG00010009999, ENSGALG00010002942, ENSGALG00010009791
	GO:0050877~neurological system process	5	0.00627002	ENSGALG00010009930, ENSGALG00010009841, ENSGALG00010009999, ENSGALG00010002942, ENSGALG00010009791
	GO:0007165~signal transduction	13	0.0120523	ENSGALG00010018891, ENSGALG00010018233, ENSGALG00010020323, ENSGALG00010023926, ENSGALG00010009649, ENSGALG00010004568, ENSGALG00010009999, ENSGALG00010002942, ENSGALG00010029705, ENSGALG00010009930, ENSGALG00010005499, ENSGALG00010009841, ENSGALG00010009791
	GO:0034220~ion transmembrane transport	5	0.0125348	ENSGALG00010009930, ENSGALG00010009841, ENSGALG00010009999, ENSGALG00010002942, ENSGALG00010009791
	GO:0001764~neuron migration	5	0.0167752	ENSGALG00010023831, ENSGALG00010020984, ENSGALG00010019019, ENSGALG00010020635, ENSGALG00010019087
	GO:0060078~regulation of postsynaptic membrane potential	3	0.0181361	ENSGALG00010009930, ENSGALG00010009841, ENSGALG00010009791
	GO:0051932~synaptic transmission, GABAergic	3	0.0229094	ENSGALG00010009930, ENSGALG00010009841, ENSGALG00010009791
	GO:0030198~extracellular matrix organization	5	0.025642	ENSGALG00010005242, ENSGALG00010001727, ENSGALG00010014128, ENSGALG00010012719, ENSGALG00010012390
	GO:0050804~modulation of synaptic transmission	4	0.0349333	ENSGALG00010021236, ENSGALG00010001477, ENSGALG00010018418, ENSGALG00010024492
	GO:0000209~protein polyubiquitination	5	0.0394105	ENSGALG00010013119, ENSGALG00010024135, ENSGALG00010013354, ENSGALG00010012419, ENSGALG00010021747
	GO:0051402~neuron apoptotic process	3	0.0462679	ENSGALG00010020984, ENSGALG00010005507, ENSGALG00010003900
	GO:0071420~cellular response to histamine	2	0.0531242	ENSGALG00010002942, ENSGALG00010009791
	GO:0016560~protein import into peroxisome matrix, docking	2	0.0531242	ENSGALG00010023800, ENSGALG00010019087
	GO:0050680~negative regulation of epithelial cell proliferation	3	0.0601473	ENSGALG00010003261, ENSGALG00010021385, ENSGALG00010003900
	GO:0016558~protein import into peroxisome matrix	2	0.0786243	ENSGALG00010023800, ENSGALG00010003261
	GO:0021795~cerebral cortex cell migration	2	0.0786243	ENSGALG00010020984, ENSGALG00010019087
	GO:0007043~cell-cell junction assembly	3	0.0913942	ENSGALG00010022776, ENSGALG00010000770, ENSGALG00010014272
	GO:0071466~cellular response to xenobiotic stimulus	3	0.0913942	ENSGALG00010029552, ENSGALG00010020374, ENSGALG00010003900
	GO:0000398~mRNA splicing, via spliceosome	5	0.0930118	ENSGALG00010015617, ENSGALG00010017122, ENSGALG00010022671, ENSGALG00010005551, ENSGALG00010018508
	GO:0006357~regulation of transcription from RNA polymerase II promoter	20	0.0964946	ENSGALG00010023831, ENSGALG00010019036, ENSGALG00010005905, ENSGALG00010003849, ENSGALG00010028669, ENSGALG00010028911, ENSGALG00010014573, ENSGALG00010008449, ENSGALG00010003900, ENSGALG00010012291, ENSGALG00010005186, ENSGALG00010008387, ENSGALG00010010971, ENSGALG00010029278, ENSGALG00010028675, ENSGALG00010018414, ENSGALG00010019019, ENSGALG00010028411, ENSGALG00010018726, ENSGALG00010024282
Cellular Components	GO:0045211~postsynaptic membrane	10	3.15103e-05	ENSGALG00010009930, ENSGALG00010012850, ENSGALG00010009841, ENSGALG00010009649, ENSGALG00010022174, ENSGALG00010001982, ENSGALG00010009999, ENSGALG00010002942, ENSGALG00010009791, ENSGALG00010021107
	GO:1902711~GABA-A receptor complex	5	0.000104908	ENSGALG00010009930, ENSGALG00010009841, ENSGALG00010009999, ENSGALG00010002942, ENSGALG00010009791
	GO:0045202~synapse	13	0.000729786	ENSGALG00010021098, ENSGALG00010023212, ENSGALG00010009649, ENSGALG00010001477, ENSGALG00010009999, ENSGALG00010002942, ENSGALG00010021107, ENSGALG00010020635, ENSGALG00010009930, ENSGALG00010012850, ENSGALG00010009841, ENSGALG00010025353, ENSGALG00010009791
	GO:0034707~chloride channel complex	5	0.000849075	ENSGALG00010009930, ENSGALG00010009841, ENSGALG00010009999, ENSGALG00010002942, ENSGALG00010009791
	GO:0005887~integral component of plasma membrane	19	0.00360125	ENSGALG00010023864, ENSGALG00010024600, ENSGALG00010001616, ENSGALG00010020984, ENSGALG00010021673, ENSGALG00010009649, ENSGALG00010001477, ENSGALG00010004127, ENSGALG00010009999, ENSGALG00010002942, ENSGALG00010021107, ENSGALG00010025309, ENSGALG00010012390, ENSGALG00010015838, ENSGALG00010009930, ENSGALG00010014226, ENSGALG00010009841, ENSGALG00010015798, ENSGALG00010020690, ENSGALG00010009791
	GO:0043005~neuron projection	9	0.008338	ENSGALG00010003914, ENSGALG00010009930, ENSGALG00010012850, ENSGALG00010009841, ENSGALG00010009649, ENSGALG00010004127, ENSGALG00010009999, ENSGALG00010002942, ENSGALG00010009791
	GO:0012506~vesicle membrane	3	0.0085749	ENSGALG00010029552, ENSGALG00010012850, ENSGALG00010029705
	GO:0098982~GABA-ergic synapse	4	0.0108185	ENSGALG00010012850, ENSGALG00010009841, ENSGALG00010009999, ENSGALG00010009791
	GO:0030018~Z disc	5	0.0152448	ENSGALG00010025192, ENSGALG00010020984, ENSGALG00010005510, ENSGALG00010020231, ENSGALG00010013516
	GO:0016324~apical plasma membrane	7	0.0185032	ENSGALG00010013339, ENSGALG00010020984, ENSGALG00010004200, ENSGALG00010022174, ENSGALG00010020392, ENSGALG00010015091, ENSGALG00010014272
	GO:0005634~nucleus	55	0.0202414	ENSGALG00010017122, ENSGALG00010021622, ENSGALG00010022671, ENSGALG00010024135, ENSGALG00010023169, ENSGALG00010020374, ENSGALG00010019302, ENSGALG00010014573, ENSGALG00010023926, ENSGALG00010029705, ENSGALG00010019062, ENSGALG00010021747, ENSGALG00010010971, ENSGALG00010028411, ENSGALG00010018414, ENSGALG00010018418, ENSGALG00010013527, ENSGALG00010005905, ENSGALG00010003849, ENSGALG00010005505,…
	GO:0005778~peroxisomal membrane	3	0.0241021	ENSGALG00010023800, ENSGALG00010020934, ENSGALG00010019087
	GO:0032590~dendrite membrane	3	0.0241021	ENSGALG00010009930, ENSGALG00010009841, ENSGALG00010009791
	GO:0005737~cytoplasm	50	0.0585854	ENSGALG00010003914, ENSGALG00010021622, ENSGALG00010024135, ENSGALG00010023169, ENSGALG00010029546, ENSGALG00010014573, ENSGALG00010023926, ENSGALG00010029705, ENSGALG00010019062, ENSGALG00010010298, ENSGALG00010018414, ENSGALG00010020649, ENSGALG00010001982, ENSGALG00010021777, ENSGALG00010008618, ENSGALG00010013119, ENSGALG00010005186, ENSGALG00010015617, ENSGALG00010005184, ENSGALG00010013354,…
	GO:0005790~smooth endoplasmic reticulum	2	0.0725117	ENSGALG00010020984, ENSGALG00010018418
	GO:0005846~nuclear cap binding complex	2	0.0725117	ENSGALG00010017122, ENSGALG00010018508
	GO:0005576~extracellular region	13	0.0829631	ENSGALG00010018891, ENSGALG00010001727, ENSGALG00010021622, ENSGALG00010009080, ENSGALG00010021385, ENSGALG00010020231, ENSGALG00010023603, ENSGALG00010004096, ENSGALG00010005242, ENSGALG00010005184, ENSGALG00010012719, ENSGALG00010019801, ENSGALG00010024492
	GO:0030425~dendrite	7	0.0949785	ENSGALG00010001616, ENSGALG00010012850, ENSGALG00010009649, ENSGALG00010004127, ENSGALG00010021107, ENSGALG00010018418, ENSGALG00010024492
	GO:0030897~HOPS complex	2	0.0955008	ENSGALG00010016583, ENSGALG00010021747
	GO:0005782~peroxisomal matrix	2	0.0955008	ENSGALG00010023800, ENSGALG00010020934
Molecular Functions	GO:0022851~GABA-gated chloride ion channel activity	5	5.75427e-05	ENSGALG00010009930, ENSGALG00010009841, ENSGALG00010009999, ENSGALG00010002942, ENSGALG00010009791
	GO:0004890~GABA-A receptor activity	5	0.000144453	ENSGALG00010009930, ENSGALG00010009841, ENSGALG00010009999, ENSGALG00010002942, ENSGALG00010009791
	GO:0005254~chloride channel activity	5	0.000716801	ENSGALG00010009930, ENSGALG00010009841, ENSGALG00010009999, ENSGALG00010002942, ENSGALG00010009791
	GO:0030594~neurotransmitter receptor activity	6	0.00409498	ENSGALG00010009930, ENSGALG00010009841, ENSGALG00010009999, ENSGALG00010002942, ENSGALG00010009791, ENSGALG00010021107
	GO:0008503~benzodiazepine receptor activity	3	0.00683041	ENSGALG00010009930, ENSGALG00010009841, ENSGALG00010009791
	GO:1904315~transmitter-gated ion channel activity involved in regulation of postsynaptic membrane potential	4	0.00687367	ENSGALG00010009930, ENSGALG00010009841, ENSGALG00010009999, ENSGALG00010009791
	GO:0005237~inhibitory extracellular ligand-gated ion channel activity	3	0.013843	ENSGALG00010009930, ENSGALG00010009841, ENSGALG00010009791
	GO:0035035~histone acetyltransferase binding	3	0.013843	ENSGALG00010005905, ENSGALG00010020374, ENSGALG00010014573
	GO:0005515~protein binding	9	0.0175252	ENSGALG00010018891, ENSGALG00010019036, ENSGALG00010012671, ENSGALG00010020649, ENSGALG00010023926, ENSGALG00010014474, ENSGALG00010014573, ENSGALG00010022174, ENSGALG00010029705
	GO:0046872~metal ion binding	27	0.0233263	ENSGALG00010023863, ENSGALG00010028911, ENSGALG00010022671, ENSGALG00010025325, ENSGALG00010012010, ENSGALG00010023926, ENSGALG00010007855, ENSGALG00010008387, ENSGALG00010005499, ENSGALG00010012719, ENSGALG00010028411, ENSGALG00010022174, ENSGALG00010016583, ENSGALG00010015430, ENSGALG00010021931, ENSGALG00010021218, ENSGALG00010013119, ENSGALG00010025192, ENSGALG00010029552, ENSGALG00010003261,…
	GO:0003779~actin binding	7	0.0264978	ENSGALG00010020120, ENSGALG00010005510, ENSGALG00010023641, ENSGALG00010020649, ENSGALG00010022174, ENSGALG00010001982, ENSGALG00010015091
	GO:0030020~extracellular matrix structural constituent conferring tensile strength	3	0.0398352	ENSGALG00010001727, ENSGALG00010014128, ENSGALG00010012719
	GO:0005516~calmodulin binding	5	0.0631887	ENSGALG00010003914, ENSGALG00010029552, ENSGALG00010021123, ENSGALG00010020649, ENSGALG00010018627
	GO:0008270~zinc ion binding	14	0.0683536	ENSGALG00010017144, ENSGALG00010009080, ENSGALG00010014474, ENSGALG00010013461, ENSGALG00010001982, ENSGALG00010021777, ENSGALG00010000307, ENSGALG00010021218, ENSGALG00010012390, ENSGALG00010012291, ENSGALG00010005186, ENSGALG00010007780, ENSGALG00010012850, ENSGALG00010009021
	GO:0003682~chromatin binding	8	0.0781878	ENSGALG00010023831, ENSGALG00010005905, ENSGALG00010003849, ENSGALG00010020374, ENSGALG00010014573, ENSGALG00010028411, ENSGALG00010018726, ENSGALG00010012291
	GO:0031433~telethonin binding	2	0.0786159	ENSGALG00010005510, ENSGALG00010020231
	GO:0001228~transcriptional activator activity, RNA polymerase II transcription regulatory region sequence-specific binding	9	0.0944082	ENSGALG00010023831, ENSGALG00010019036, ENSGALG00010003849, ENSGALG00010019019, ENSGALG00010018414, ENSGALG00010014573, ENSGALG00010028411, ENSGALG00010018726, ENSGALG00010012291
KEGG_Pathway	gga04146:Peroxisome	7	0.00238792	ENSGALG00010023800, ENSGALG00010003261, ENSGALG00010029552, ENSGALG00010007765, ENSGALG00010015430, ENSGALG00010020934, ENSGALG00010019087		93	78	5207	5.02468	0.168139	0.18387	0.18387
	gga04510:Focal adhesion	8	0.0522147	ENSGALG00010001727, ENSGALG00010014128, ENSGALG00010014324, ENSGALG00010023926, ENSGALG00010021931, ENSGALG00010029705, ENSGALG00010018627, ENSGALG00010011932		93	192	5207	2.33289	0.983906	1	1
	gga04261:Adrenergic signaling in cardiomyocytes	6	0.0770783	ENSGALG00010003914, ENSGALG00010017056, ENSGALG00010029205, ENSGALG00010029206, ENSGALG00010018438, ENSGALG00010018418		93	129	5207	2.60415	0.997922	1	1
	gga03013:Nucleocytoplasmic transport	5	0.0813754	ENSGALG00010017122, ENSGALG00010004141, ENSGALG00010023169, ENSGALG00010029698, ENSGALG00010018508		93	93	5207	3.01017	0.998549	1	1
	gga04080:Neuroactive ligand-receptor interaction	11	0.0866295	ENSGALG00010018891, ENSGALG00010009930, ENSGALG00010017056, ENSGALG00010005596, ENSGALG00010009841, ENSGALG00010021673, ENSGALG00010020690, ENSGALG00010009999, ENSGALG00010002942, ENSGALG00010009791, ENSGALG00010021107, ENSGALG00010025309		93	349	5207	1.7647	0.999067	1	1

## Sheet: LR-AF
Category	Term	The number of gene	PValue	Genes
Biological Processes	GO:0007611~learning or memory	4	0.000237997	ENSGALG00010029593, ENSGALG00010024023, ENSGALG00010007381, ENSGALG00010018261
	GO:0045664~regulation of neuron differentiation	3	0.00850814	ENSGALG00010020046, ENSGALG00010018309, ENSGALG00010024492
	GO:0006357~regulation of transcription from RNA polymerase II promoter	14	0.0146013	ENSGALG00010019036, ENSGALG00010028669, ENSGALG00010028911, ENSGALG00010024729, ENSGALG00010014573, ENSGALG00010024709, ENSGALG00010014120, ENSGALG00010017162, ENSGALG00010029278, ENSGALG00010028675, ENSGALG00010024023, ENSGALG00010016647, ENSGALG00010018726, ENSGALG00010004060
	GO:0042981~regulation of apoptotic process	4	0.0203047	ENSGALG00010018233, ENSGALG00010028221, ENSGALG00010016647, ENSGALG00010024492
	GO:1903078~positive regulation of protein localization to plasma membrane	3	0.0247346	ENSGALG00010016896, ENSGALG00010007381, ENSGALG00010018261
	GO:0071466~cellular response to xenobiotic stimulus	3	0.0247346	ENSGALG00010029552, ENSGALG00010020374, ENSGALG00010018261
	GO:0006954~inflammatory response	5	0.0312865	ENSGALG00010019036, ENSGALG00010021038, ENSGALG00010029552, ENSGALG00010014865, ENSGALG00010028535
	GO:0050804~modulation of synaptic transmission	3	0.0474991	ENSGALG00010029593, ENSGALG00010020046, ENSGALG00010024492
	GO:0038180~nerve growth factor signaling pathway	2	0.0509951	ENSGALG00010020046, ENSGALG00010024492
	GO:0033138~positive regulation of peptidyl-serine phosphorylation	3	0.0608773	ENSGALG00010020046, ENSGALG00010024492, ENSGALG00010007381
	GO:0021675~nerve development	2	0.063337	ENSGALG00010020046, ENSGALG00010024492
	GO:0045670~regulation of osteoclast differentiation	2	0.063337	ENSGALG00010018233, ENSGALG00010014573
	GO:0006366~transcription from RNA polymerase II promoter	3	0.0644021	ENSGALG00010014573, ENSGALG00010016647, ENSGALG00010004060
	GO:0007613~memory	3	0.0679941	ENSGALG00010020046, ENSGALG00010013461, ENSGALG00010024492
	GO:0045740~positive regulation of DNA replication	2	0.0755203	ENSGALG00010020374, ENSGALG00010007381
	GO:0001666~response to hypoxia	3	0.0791514	ENSGALG00010025414, ENSGALG00010029552, ENSGALG00010022174
	GO:0043065~positive regulation of apoptotic process	4	0.0805128	ENSGALG00010018233, ENSGALG00010018342, ENSGALG00010024761, ENSGALG00010022174
	GO:0001516~prostaglandin biosynthetic process	2	0.099419	ENSGALG00010021038, ENSGALG00010021027
Cellular Components	GO:0005634~nucleus	33	0.00252061	ENSGALG00010018233, ENSGALG00010021027, ENSGALG00010028911, ENSGALG00010022671, ENSGALG00010020374, ENSGALG00010014573, ENSGALG00010013461, ENSGALG00010029209, ENSGALG00010019062, ENSGALG00010029705, ENSGALG00010017162, ENSGALG00010014676, ENSGALG00010014179, ENSGALG00010028675, ENSGALG00010015923, ENSGALG00010013527, ENSGALG00010004060, ENSGALG00010007907, ENSGALG00010019036, ENSGALG00010020046,…
	GO:0030424~axon	6	0.0108963	ENSGALG00010018891, ENSGALG00010018973, ENSGALG00010020046, ENSGALG00010018309, ENSGALG00010027285, ENSGALG00010024492
	GO:0005794~Golgi apparatus	8	0.0271777	ENSGALG00010018233, ENSGALG00010021027, ENSGALG00010023652, ENSGALG00010015555, ENSGALG00010019801, ENSGALG00010029705, ENSGALG00010013171, ENSGALG00010018261
	GO:0005604~basement membrane	3	0.0405172	ENSGALG00010025414, ENSGALG00010014310, ENSGALG00010018261
	GO:0048471~perinuclear region of cytoplasm	6	0.0472896	ENSGALG00010029593, ENSGALG00010029552, ENSGALG00010023652, ENSGALG00010020046, ENSGALG00010013461, ENSGALG00010007381
	GO:0008021~synaptic vesicle	3	0.052071	ENSGALG00010020377, ENSGALG00010020046, ENSGALG00010024492
	GO:0012506~vesicle membrane	2	0.069322	ENSGALG00010029552, ENSGALG00010029705
	GO:0000139~Golgi membrane	5	0.0884911	ENSGALG00010021027, ENSGALG00010023953, ENSGALG00010023652, ENSGALG00010007381, ENSGALG00010013171
Molecular Functions	GO:0035035~histone acetyltransferase binding	3	0.00313282	ENSGALG00010020374, ENSGALG00010014573, ENSGALG00010016647
	GO:0000977~RNA polymerase II regulatory region sequence-specific DNA binding	5	0.0129962	ENSGALG00010028911, ENSGALG00010024729, ENSGALG00010028675, ENSGALG00010024023, ENSGALG00010016647
	GO:0005515~protein binding	6	0.0187387	ENSGALG00010018891, ENSGALG00010019036, ENSGALG00010014573, ENSGALG00010022174, ENSGALG00010029705, ENSGALG00010018261
	GO:0000981~RNA polymerase II transcription factor activity, sequence-specific DNA binding	11	0.0300845	ENSGALG00010007907, ENSGALG00010019036, ENSGALG00010028911, ENSGALG00010014573, ENSGALG00010024023, ENSGALG00010024709, ENSGALG00010014120, ENSGALG00010016647, ENSGALG00010018726, ENSGALG00010015071, ENSGALG00010004060
	GO:0005163~nerve growth factor receptor binding	2	0.0371619	ENSGALG00010020046, ENSGALG00010024492
	GO:0042802~identical protein binding	9	0.0611748	ENSGALG00010029593, ENSGALG00010018342, ENSGALG00010018872, ENSGALG00010020374, ENSGALG00010014573, ENSGALG00010028221, ENSGALG00010029705, ENSGALG00010007381, ENSGALG00010018261
	GO:0000978~RNA polymerase II core promoter proximal region sequence-specific DNA binding	10	0.0641896	ENSGALG00010019036, ENSGALG00010028669, ENSGALG00010014573, ENSGALG00010024709, ENSGALG00010014120, ENSGALG00010016647, ENSGALG00010018726, ENSGALG00010015071, ENSGALG00010017162, ENSGALG00010004060
	GO:0001228~transcriptional activator activity, RNA polymerase II transcription regulatory region sequence-specific binding	6	0.0654601	ENSGALG00010019036, ENSGALG00010014573, ENSGALG00010024709, ENSGALG00010016647, ENSGALG00010018726, ENSGALG00010004060
KEGG_Pathway	gga04912:GnRH signaling pathway	7	5.20215e-05	ENSGALG00010018891, ENSGALG00010025414, ENSGALG00010021027, ENSGALG00010029209, ENSGALG00010016647, ENSGALG00010029705, ENSGALG00010007381
	gga04010:MAPK signaling pathway	8	0.00480063	ENSGALG00010021027, ENSGALG00010020046, ENSGALG00010029205, ENSGALG00010029206, ENSGALG00010029209, ENSGALG00010029705, ENSGALG00010024492, ENSGALG00010007381
	gga00565:Ether lipid metabolism	4	0.00584847	ENSGALG00010029593, ENSGALG00010021027, ENSGALG00010014611, ENSGALG00010025257
	gga00564:Glycerophospholipid metabolism	4	0.0429409	ENSGALG00010021027, ENSGALG00010020362, ENSGALG00010025257, ENSGALG00010018071
	gga04510:Focal adhesion	5	0.0723878	ENSGALG00010014389, ENSGALG00010014310, ENSGALG00010029209, ENSGALG00010029705, ENSGALG00010007381
	gga04370:VEGF signaling pathway	3	0.0823642	ENSGALG00010021038, ENSGALG00010021027, ENSGALG00010029209
	gga04261:Adrenergic signaling in cardiomyocytes	4	0.0896035	ENSGALG00010029205, ENSGALG00010029206, ENSGALG00010018438, ENSGALG00010029209

## Sheet: LR-PK
Category	Term	The number of gene	PValue	Genes
Biological Processes	GO:0009952~anterior/posterior pattern specification	8	2.26335e-05	ENSGALG00010001801, ENSGALG00010001813, ENSGALG00010001848, ENSGALG00010001826, ENSGALG00010001819, ENSGALG00010001808, ENSGALG00010001840, ENSGALG00010001844
	GO:0048704~embryonic skeletal system morphogenesis	6	0.000116683	ENSGALG00010001801, ENSGALG00010001813, ENSGALG00010001826, ENSGALG00010001819, ENSGALG00010001808, ENSGALG00010001840
	GO:2001240~negative regulation of extrinsic apoptotic signaling pathway in absence of ligand	3	0.00972676	ENSGALG00010020365, ENSGALG00010003298, ENSGALG00010006239
	GO:0007338~single fertilization	3	0.0201527	ENSGALG00010001848, ENSGALG00010018727, ENSGALG00010001844
	GO:0009954~proximal/distal pattern formation	3	0.0265311	ENSGALG00010001848, ENSGALG00010001840, ENSGALG00010001844
	GO:0006357~regulation of transcription from RNA polymerase II promoter	16	0.0289075	ENSGALG00010001801, ENSGALG00010001813, ENSGALG00010019036, ENSGALG00010001848, ENSGALG00010001826, ENSGALG00010028911, ENSGALG00010016289, ENSGALG00010015893, ENSGALG00010001808, ENSGALG00010001819, ENSGALG00010001321, ENSGALG00010001840, ENSGALG00010017162, ENSGALG00010001844, ENSGALG00010006187, ENSGALG00010018726
	GO:0036414~histone citrullination	2	0.034057	ENSGALG00010018684, ENSGALG00010018662
	GO:0060435~bronchiole development	2	0.034057	ENSGALG00010006187, ENSGALG00010001813
	GO:0006955~immune response	5	0.0663067	ENSGALG00010016298, ENSGALG00010016321, ENSGALG00010003298, ENSGALG00010016327, ENSGALG00010029570
	GO:0001501~skeletal system development	3	0.067877	ENSGALG00010018233, ENSGALG00010027099, ENSGALG00010001844
	GO:0007283~spermatogenesis	4	0.0771482	ENSGALG00010023778, ENSGALG00010001848, ENSGALG00010005551, ENSGALG00010001844
	GO:0050730~regulation of peptidyl-tyrosine phosphorylation	2	0.0829988	ENSGALG00010003298, ENSGALG00010010547
	GO:0070885~negative regulation of calcineurin-NFAT signaling cascade	2	0.0829988	ENSGALG00010005510, ENSGALG00010018261
	GO:0001508~action potential	2	0.0987602	ENSGALG00010027099, ENSGALG00010005507
Cellular Components	GO:0005634~nucleus	45	0.000289196	ENSGALG00010001813, ENSGALG00010018233, ENSGALG00010021027, ENSGALG00010028911, ENSGALG00010021341, ENSGALG00010020374, ENSGALG00010019302, ENSGALG00010001819, ENSGALG00010001476, ENSGALG00010013461, ENSGALG00010013186, ENSGALG00010029209, ENSGALG00010027709, ENSGALG00010019062, ENSGALG00010017162, ENSGALG00010001458, ENSGALG00010006187, ENSGALG00010029221, ENSGALG00010005551, ENSGALG00010024493,…
	GO:0005783~endoplasmic reticulum	10	0.0204376	ENSGALG00010024710, ENSGALG00010020377, ENSGALG00010021027, ENSGALG00010013254, ENSGALG00010001453, ENSGALG00010019801, ENSGALG00010006359, ENSGALG00010029209, ENSGALG00010018727, ENSGALG00010018261
	GO:0005813~centrosome	6	0.0645539	ENSGALG00010027956, ENSGALG00010029221, ENSGALG00010027722, ENSGALG00010020374, ENSGALG00010024164, ENSGALG00010015876
	GO:0045121~membrane raft	4	0.0662698	ENSGALG00010015861, ENSGALG00010018727, ENSGALG00010017393, ENSGALG00010018261
Molecular Functions	GO:0004668~protein-arginine deiminase activity	3	0.000847536	ENSGALG00010018684, ENSGALG00010018662, ENSGALG00010018613
	GO:0000981~RNA polymerase II transcription factor activity, sequence-specific DNA binding	15	0.00860748	ENSGALG00010001801, ENSGALG00010001813, ENSGALG00010019036, ENSGALG00010001848, ENSGALG00010001826, ENSGALG00010028911, ENSGALG00010016289, ENSGALG00010015893, ENSGALG00010001808, ENSGALG00010001819, ENSGALG00010001321, ENSGALG00010001840, ENSGALG00010001844, ENSGALG00010006187, ENSGALG00010018726
	GO:0000978~RNA polymerase II core promoter proximal region sequence-specific DNA binding	14	0.0184522	ENSGALG00010001801, ENSGALG00010001813, ENSGALG00010019036, ENSGALG00010001848, ENSGALG00010001826, ENSGALG00010016289, ENSGALG00010015893, ENSGALG00010001808, ENSGALG00010001819, ENSGALG00010001321, ENSGALG00010001840, ENSGALG00010017162, ENSGALG00010001844, ENSGALG00010018726
	GO:1903135~cupric ion binding	2	0.0336696	ENSGALG00010018727, ENSGALG00010018261
	GO:0005136~interleukin-4 receptor binding	2	0.0336696	ENSGALG00010016321, ENSGALG00010016327
	GO:1903136~cuprous ion binding	2	0.0662155	ENSGALG00010018727, ENSGALG00010018261
	GO:0050681~androgen receptor binding	2	0.0976748	ENSGALG00010006187, ENSGALG00010018727
	GO:0051536~iron-sulfur cluster binding	2	0.0976748	ENSGALG00010017546, ENSGALG00010022230
KEGG_Pathway	gga04261:Adrenergic signaling in cardiomyocytes	6	0.0217913	ENSGALG00010027722, ENSGALG00010015861, ENSGALG00010029205, ENSGALG00010029206, ENSGALG00010018438, ENSGALG00010029209
	gga04912:GnRH signaling pathway	4	0.0844057	ENSGALG00010018891, ENSGALG00010021027, ENSGALG00010029209, ENSGALG00010027099

## Sheet: RJF
Category	Term	The number of gene	PValue	Genes
Biological Processes	GO:0006357~regulation of transcription from RNA polymerase II promoter	14	0.00637383	ENSGALG00010028669, ENSGALG00010028911, ENSGALG00010014573, ENSGALG00010014000, ENSGALG00010008449, ENSGALG00010017162, ENSGALG00010029278, ENSGALG00010007884, ENSGALG00010028675, ENSGALG00010024023, ENSGALG00010016647, ENSGALG00010018726, ENSGALG00010024282, ENSGALG00010013934
	GO:0019221~cytokine-mediated signaling pathway	4	0.0120923	ENSGALG00010015838, ENSGALG00010015798, ENSGALG00010014000, ENSGALG00010013934
	GO:0042127~regulation of cell proliferation	4	0.0195501	ENSGALG00010021027, ENSGALG00010029552, ENSGALG00010014000, ENSGALG00010013934
	GO:0035335~peptidyl-tyrosine dephosphorylation	2	0.0348699	ENSGALG00010014474, ENSGALG00010027285
	GO:0001666~response to hypoxia	3	0.0465059	ENSGALG00010025414, ENSGALG00010029552, ENSGALG00010022174
	GO:0043434~response to peptide hormone	2	0.0685392	ENSGALG00010014000, ENSGALG00010013934
	GO:0001516~prostaglandin biosynthetic process	2	0.0903388	ENSGALG00010021038, ENSGALG00010021027
	GO:0008643~carbohydrate transport	2	0.0903388	ENSGALG00010028726, ENSGALG00010023953
Cellular Components	GO:0012506~vesicle membrane	2	0.0629734	ENSGALG00010029552, ENSGALG00010029705
	GO:0005887~integral component of plasma membrane	8	0.0941186	ENSGALG00010024600, ENSGALG00010015838, ENSGALG00010014865, ENSGALG00010008688, ENSGALG00010015798, ENSGALG00010027285, ENSGALG00010025392, ENSGALG00010025309
Molecular Functions	GO:0044389~ubiquitin-like protein ligase binding	3	0.00199181	ENSGALG00010029696, ENSGALG00010014573, ENSGALG00010013934
	GO:0035035~histone acetyltransferase binding	3	0.00276728	ENSGALG00010014573, ENSGALG00010016647, ENSGALG00010013934
	GO:0005515~protein binding	7	0.00312976	ENSGALG00010018891, ENSGALG00010019919, ENSGALG00010008688, ENSGALG00010014474, ENSGALG00010014573, ENSGALG00010022174, ENSGALG00010029705
	GO:0000977~RNA polymerase II regulatory region sequence-specific DNA binding	5	0.0104824	ENSGALG00010028911, ENSGALG00010007884, ENSGALG00010028675, ENSGALG00010024023, ENSGALG00010016647
	GO:0000978~RNA polymerase II core promoter proximal region sequence-specific DNA binding	10	0.0460886	ENSGALG00010028669, ENSGALG00010007884, ENSGALG00010014573, ENSGALG00010014000, ENSGALG00010016647, ENSGALG00010018726, ENSGALG00010015071, ENSGALG00010017162, ENSGALG00010024282, ENSGALG00010013934
	GO:0000981~RNA polymerase II transcription factor activity, sequence-specific DNA binding	10	0.0485569	ENSGALG00010028911, ENSGALG00010007884, ENSGALG00010014573, ENSGALG00010024023, ENSGALG00010014000, ENSGALG00010016647, ENSGALG00010018726, ENSGALG00010015071, ENSGALG00010024282, ENSGALG00010013934
	GO:0046872~metal ion binding	13	0.0737256	ENSGALG00010021038, ENSGALG00010028911, ENSGALG00010025325, ENSGALG00010013119, ENSGALG00010003261, ENSGALG00010029552, ENSGALG00010007884, ENSGALG00010022174, ENSGALG00010024023, ENSGALG00010022230, ENSGALG00010016647, ENSGALG00010018726, ENSGALG00010010965
KEGG_Pathway	gga04912:GnRH signaling pathway	7	9.82648e-05	ENSGALG00010018891, ENSGALG00010025414, ENSGALG00010021027, ENSGALG00010008688, ENSGALG00010029209, ENSGALG00010016647, ENSGALG00010029705
	gga00565:Ether lipid metabolism	3	0.0641151	ENSGALG00010021027, ENSGALG00010014611, ENSGALG00010025257
	gga04010:MAPK signaling pathway	6	0.0882081	ENSGALG00010021027, ENSGALG00010029205, ENSGALG00010029206, ENSGALG00010029209, ENSGALG00010029705, ENSGALG00010024492
	gga04510:Focal adhesion	5	0.0993283	ENSGALG00010024534, ENSGALG00010014389, ENSGALG00010014310, ENSGALG00010029209, ENSGALG00010029705
	gga04370:VEGF signaling pathway	3	0.0993727	ENSGALG00010021038, ENSGALG00010021027, ENSGALG00010029209

## Sheet: SRY
Category	Term	The number of gene	PValue	Genes
Biological Processes	GO:0007611~learning or memory	4	0.000447472	ENSGALG00010029593, ENSGALG00010024023, ENSGALG00010007381, ENSGALG00010018261
	GO:0050804~modulation of synaptic transmission	4	0.00894393	ENSGALG00010029593, ENSGALG00010020046, ENSGALG00010001477, ENSGALG00010024492
	GO:0045664~regulation of neuron differentiation	3	0.0128316	ENSGALG00010020046, ENSGALG00010018309, ENSGALG00010024492
	GO:0008585~female gonad development	3	0.0152376	ENSGALG00010017467, ENSGALG00010014310, ENSGALG00010024023
	GO:0035335~peptidyl-tyrosine dephosphorylation	2	0.0475094	ENSGALG00010014474, ENSGALG00010027285
	GO:0060346~bone trabecula formation	2	0.0475094	ENSGALG00010025414, ENSGALG00010017467
	GO:1990535~neuron projection maintenance	2	0.0628436	ENSGALG00010005470, ENSGALG00010018261
	GO:0038180~nerve growth factor signaling pathway	2	0.0628436	ENSGALG00010020046, ENSGALG00010024492
	GO:0006357~regulation of transcription from RNA polymerase II promoter	14	0.0677349	ENSGALG00010019036, ENSGALG00010028669, ENSGALG00010024102, ENSGALG00010028911, ENSGALG00010020189, ENSGALG00010014573, ENSGALG00010017162, ENSGALG00010029278, ENSGALG00010007884, ENSGALG00010028675, ENSGALG00010024023, ENSGALG00010016647, ENSGALG00010018726, ENSGALG00010024282
	GO:0045670~regulation of osteoclast differentiation	2	0.0779333	ENSGALG00010018233, ENSGALG00010014573
	GO:0006301~postreplication repair	2	0.0779333	ENSGALG00010024722, ENSGALG00010014676
	GO:0021675~nerve development	2	0.0779333	ENSGALG00010020046, ENSGALG00010024492
	GO:0048672~positive regulation of collateral sprouting	2	0.0779333	ENSGALG00010024713, ENSGALG00010020046
	GO:0050732~negative regulation of peptidyl-tyrosine phosphorylation	2	0.0779333	ENSGALG00010017467, ENSGALG00010024492
	GO:0033138~positive regulation of peptidyl-serine phosphorylation	3	0.0882269	ENSGALG00010020046, ENSGALG00010024492, ENSGALG00010007381
	GO:0033554~cellular response to stress	2	0.0927823	ENSGALG00010019036, ENSGALG00010022276
	GO:0045740~positive regulation of DNA replication	2	0.0927823	ENSGALG00010020374, ENSGALG00010007381
	GO:0007613~memory	3	0.0981603	ENSGALG00010020046, ENSGALG00010013461, ENSGALG00010024492
Cellular Components	GO:0030424~axon	7	0.00565281	ENSGALG00010018891, ENSGALG00010005470, ENSGALG00010018973, ENSGALG00010020046, ENSGALG00010018309, ENSGALG00010027285, ENSGALG00010024492
	GO:0005634~nucleus	35	0.0186722	ENSGALG00010018233, ENSGALG00010021027, ENSGALG00010028911, ENSGALG00010020374, ENSGALG00010019302, ENSGALG00010014573, ENSGALG00010013461, ENSGALG00010029209, ENSGALG00010019062, ENSGALG00010029705, ENSGALG00010017162, ENSGALG00010014676, ENSGALG00010014179, ENSGALG00010028675, ENSGALG00010015923, ENSGALG00010013527, ENSGALG00010018662, ENSGALG00010019036, ENSGALG00010024102, ENSGALG00010019337,…
	GO:0005776~autophagosome	3	0.039429	ENSGALG00010020377, ENSGALG00010022276, ENSGALG00010028535
	GO:0005604~basement membrane	3	0.0572068	ENSGALG00010025414, ENSGALG00010014310, ENSGALG00010018261
	GO:0005794~Golgi apparatus	8	0.0652462	ENSGALG00010018233, ENSGALG00010021027, ENSGALG00010022276, ENSGALG00010015555, ENSGALG00010019801, ENSGALG00010029705, ENSGALG00010013171, ENSGALG00010018261
	GO:0008021~synaptic vesicle	3	0.0730515	ENSGALG00010020377, ENSGALG00010020046, ENSGALG00010024492
Molecular Functions	GO:0035035~histone acetyltransferase binding	3	0.0047177	ENSGALG00010020374, ENSGALG00010014573, ENSGALG00010016647
	GO:0005515~protein binding	7	0.0116269	ENSGALG00010018891, ENSGALG00010019036, ENSGALG00010014474, ENSGALG00010014573, ENSGALG00010022174, ENSGALG00010029705, ENSGALG00010018261
	GO:0000977~RNA polymerase II regulatory region sequence-specific DNA binding	5	0.0259182	ENSGALG00010028911, ENSGALG00010007884, ENSGALG00010028675, ENSGALG00010024023, ENSGALG00010016647
	GO:0038023~signaling receptor activity	4	0.0395068	ENSGALG00010014976, ENSGALG00010014865, ENSGALG00010001477, ENSGALG00010018261
	GO:0004668~protein-arginine deiminase activity	2	0.0456391	ENSGALG00010018662, ENSGALG00010018613
	GO:0005163~nerve growth factor receptor binding	2	0.0456391	ENSGALG00010020046, ENSGALG00010024492
	GO:0042802~identical protein binding	10	0.0775835	ENSGALG00010029593, ENSGALG00010018342, ENSGALG00010018872, ENSGALG00010021385, ENSGALG00010017467, ENSGALG00010020374, ENSGALG00010014573, ENSGALG00010029705, ENSGALG00010007381, ENSGALG00010018261
	GO:0019903~protein phosphatase binding	3	0.0869043	ENSGALG00010029705, ENSGALG00010007381, ENSGALG00010018052
	GO:0044389~ubiquitin-like protein ligase binding	2	0.0892149	ENSGALG00010029696, ENSGALG00010014573
	GO:0051536~iron-sulfur cluster binding	2	0.0892149	ENSGALG00010017546, ENSGALG00010022230
KEGG_Pathway	gga04912:GnRH signaling pathway	7	0.000449738	ENSGALG00010018891, ENSGALG00010025414, ENSGALG00010021027, ENSGALG00010029209, ENSGALG00010016647, ENSGALG00010029705, ENSGALG00010007381
	gga04010:MAPK signaling pathway	8	0.0356186	ENSGALG00010021027, ENSGALG00010020046, ENSGALG00010029205, ENSGALG00010029206, ENSGALG00010029209, ENSGALG00010029705, ENSGALG00010024492, ENSGALG00010007381

## Sheet: SYZ
Category	Term	The number of gene	PValue	Genes
Biological Processes	GO:0006357~regulation of transcription from RNA polymerase II promoter	18	0.00631408	ENSGALG00010019036, ENSGALG00010028669, ENSGALG00010024102, ENSGALG00010028911, ENSGALG00010003851, ENSGALG00010024729, ENSGALG00010014573, ENSGALG00010014000, ENSGALG00010024709, ENSGALG00010005476, ENSGALG00010029278, ENSGALG00010007884, ENSGALG00010028675, ENSGALG00010024023, ENSGALG00010016647, ENSGALG00010018726, ENSGALG00010024282, ENSGALG00010013934
	GO:0045664~regulation of neuron differentiation	3	0.0145312	ENSGALG00010020046, ENSGALG00010018309, ENSGALG00010024492
	GO:0019221~cytokine-mediated signaling pathway	4	0.0327717	ENSGALG00010015838, ENSGALG00010015798, ENSGALG00010014000, ENSGALG00010013934
	GO:0042981~regulation of apoptotic process	4	0.0415416	ENSGALG00010018233, ENSGALG00010028221, ENSGALG00010016647, ENSGALG00010024492
	GO:0038180~nerve growth factor signaling pathway	2	0.0669642	ENSGALG00010020046, ENSGALG00010024492
	GO:0006887~exocytosis	3	0.0827631	ENSGALG00010019919, ENSGALG00010024164, ENSGALG00010004416
	GO:0021675~nerve development	2	0.0829988	ENSGALG00010020046, ENSGALG00010024492
	GO:0045670~regulation of osteoclast differentiation	2	0.0829988	ENSGALG00010018233, ENSGALG00010014573
	GO:0038061~NIK/NF-kappaB signaling	2	0.0987602	ENSGALG00010019036, ENSGALG00010005476
	GO:0033554~cellular response to stress	2	0.0987602	ENSGALG00010019036, ENSGALG00010005476
	GO:0043434~response to peptide hormone	2	0.0987602	ENSGALG00010014000, ENSGALG00010013934
Cellular Components	GO:0005634~nucleus	40	0.00648929	ENSGALG00010024699, ENSGALG00010024339, ENSGALG00010018233, ENSGALG00010028911, ENSGALG00010020374, ENSGALG00010019302, ENSGALG00010005359, ENSGALG00010014573, ENSGALG00010013461, ENSGALG00010029209, ENSGALG00010019062, ENSGALG00010029705, ENSGALG00010021228, ENSGALG00010014272, ENSGALG00010005476, ENSGALG00010014676, ENSGALG00010014179, ENSGALG00010028675, ENSGALG00010013527, ENSGALG00010019036,…
	GO:0030424~axon	6	0.034112	ENSGALG00010018891, ENSGALG00010005470, ENSGALG00010018973, ENSGALG00010020046, ENSGALG00010018309, ENSGALG00010024492
	GO:0016324~apical plasma membrane	5	0.0464658	ENSGALG00010026950, ENSGALG00010022174, ENSGALG00010020392, ENSGALG00010015091, ENSGALG00010014272
	GO:0005654~nucleoplasm	18	0.0810838	ENSGALG00010023778, ENSGALG00010018233, ENSGALG00010028669, ENSGALG00010020374, ENSGALG00010014573, ENSGALG00010013461, ENSGALG00010013131, ENSGALG00010024709, ENSGALG00010029705, ENSGALG00010021228, ENSGALG00010029693, ENSGALG00010005476, ENSGALG00010026893, ENSGALG00010024164, ENSGALG00010015555, ENSGALG00010016647, ENSGALG00010024282, ENSGALG00010013934
	GO:0008021~synaptic vesicle	3	0.0870104	ENSGALG00010020377, ENSGALG00010020046, ENSGALG00010024492
Molecular Functions	GO:0035035~histone acetyltransferase binding	4	0.000138301	ENSGALG00010020374, ENSGALG00010014573, ENSGALG00010016647, ENSGALG00010013934
	GO:0005515~protein binding	9	0.000807593	ENSGALG00010018891, ENSGALG00010019036, ENSGALG00010019919, ENSGALG00010008688, ENSGALG00010005884, ENSGALG00010014474, ENSGALG00010014573, ENSGALG00010022174, ENSGALG00010029705
	GO:0044389~ubiquitin-like protein ligase binding	3	0.00374344	ENSGALG00010029696, ENSGALG00010014573, ENSGALG00010013934
	GO:0000977~RNA polymerase II regulatory region sequence-specific DNA binding	6	0.00639179	ENSGALG00010028911, ENSGALG00010007884, ENSGALG00010024729, ENSGALG00010028675, ENSGALG00010024023, ENSGALG00010016647
	GO:0000981~RNA polymerase II transcription factor activity, sequence-specific DNA binding	14	0.0139211	ENSGALG00010019036, ENSGALG00010028911, ENSGALG00010014573, ENSGALG00010014000, ENSGALG00010024709, ENSGALG00010015071, ENSGALG00010005476, ENSGALG00010005884, ENSGALG00010007884, ENSGALG00010024023, ENSGALG00010016647, ENSGALG00010018726, ENSGALG00010024282, ENSGALG00010013934
	GO:0000978~RNA polymerase II core promoter proximal region sequence-specific DNA binding	13	0.0292103	ENSGALG00010019036, ENSGALG00010028669, ENSGALG00010014573, ENSGALG00010014000, ENSGALG00010024709, ENSGALG00010015071, ENSGALG00010005476, ENSGALG00010005884, ENSGALG00010007884, ENSGALG00010016647, ENSGALG00010018726, ENSGALG00010024282, ENSGALG00010013934
	GO:0005163~nerve growth factor receptor binding	2	0.0478616	ENSGALG00010020046, ENSGALG00010024492
	GO:0003677~DNA binding	12	0.0592376	ENSGALG00010019036, ENSGALG00010024339, ENSGALG00010005884, ENSGALG00010020374, ENSGALG00010005359, ENSGALG00010022408, ENSGALG00010024023, ENSGALG00010014000, ENSGALG00010024709, ENSGALG00010016647, ENSGALG00010018726, ENSGALG00010010965
	GO:0019901~protein kinase binding	6	0.072893	ENSGALG00010025353, ENSGALG00010024729, ENSGALG00010014474, ENSGALG00010018309, ENSGALG00010015091, ENSGALG00010029705
	GO:0003700~transcription factor activity, sequence-specific DNA binding	6	0.0801906	ENSGALG00010019036, ENSGALG00010024729, ENSGALG00010014000, ENSGALG00010024709, ENSGALG00010016647, ENSGALG00010024703
KEGG_Pathway	gga04912:GnRH signaling pathway	6	0.001841	ENSGALG00010018891, ENSGALG00010025414, ENSGALG00010008688, ENSGALG00010029209, ENSGALG00010016647, ENSGALG00010029705
	gga04261:Adrenergic signaling in cardiomyocytes	5	0.0490981	ENSGALG00010005444, ENSGALG00010029205, ENSGALG00010029206, ENSGALG00010018438, ENSGALG00010029209
	gga05164:Influenza A	5	0.0490774	ENSGALG00010005476, ENSGALG00010019337, ENSGALG00010028535, ENSGALG00010029209, ENSGALG00010013934
	gga04010:MAPK signaling pathway	7	0.0579698	ENSGALG00010005476, ENSGALG00010020046, ENSGALG00010029205, ENSGALG00010029206, ENSGALG00010029209, ENSGALG00010029705, ENSGALG00010024492

## Sheet: TBZ
Category	Term	The number of gene	PValue	Genes
Biological Processes	GO:0019221~cytokine-mediated signaling pathway	4	0.016853	ENSGALG00010015838, ENSGALG00010015798, ENSGALG00010014000, ENSGALG00010013934
	GO:0051607~defense response to virus	4	0.0255923	ENSGALG00010015838, ENSGALG00010022276, ENSGALG00010028535, ENSGALG00010013934
	GO:0007173~epidermal growth factor receptor signaling pathway	3	0.0258436	ENSGALG00010008688, ENSGALG00010029705, ENSGALG00010007381
	GO:0042127~regulation of cell proliferation	4	0.0270053	ENSGALG00010021027, ENSGALG00010029552, ENSGALG00010014000, ENSGALG00010013934
	GO:0006357~regulation of transcription from RNA polymerase II promoter	13	0.0384616	ENSGALG00010000445, ENSGALG00010028669, ENSGALG00010028911, ENSGALG00010014573, ENSGALG00010014000, ENSGALG00010017162, ENSGALG00010028675, ENSGALG00010024023, ENSGALG00010021471, ENSGALG00010016647, ENSGALG00010018726, ENSGALG00010024282, ENSGALG00010013934
	GO:0035335~peptidyl-tyrosine dephosphorylation	2	0.0393967	ENSGALG00010014474, ENSGALG00010027285
	GO:0030182~neuron differentiation	4	0.0415566	ENSGALG00010000445, ENSGALG00010028911, ENSGALG00010014573, ENSGALG00010024023
	GO:0006301~postreplication repair	2	0.0648049	ENSGALG00010024722, ENSGALG00010014676
	GO:0045740~positive regulation of DNA replication	2	0.0772587	ENSGALG00010020374, ENSGALG00010007381
	GO:0043434~response to peptide hormone	2	0.0772587	ENSGALG00010014000, ENSGALG00010013934
Cellular Components	GO:0016323~basolateral plasma membrane	4	0.0222834	ENSGALG00010019919, ENSGALG00010020392, ENSGALG00010015091, ENSGALG00010007381
	GO:0005789~endoplasmic reticulum membrane	7	0.0541524	ENSGALG00010016706, ENSGALG00010021038, ENSGALG00010022276, ENSGALG00010020362, ENSGALG00010014474, ENSGALG00010022647, ENSGALG00010007381
	GO:0030424~axon	5	0.0574703	ENSGALG00010018891, ENSGALG00010018973, ENSGALG00010018309, ENSGALG00010027285, ENSGALG00010024492
	GO:0012506~vesicle membrane	2	0.0748477	ENSGALG00010029552, ENSGALG00010029705
	GO:0005634~nucleus	29	0.0799937	ENSGALG00010024699, ENSGALG00010021027, ENSGALG00010000445, ENSGALG00010028911, ENSGALG00010020374, ENSGALG00010019302, ENSGALG00010014573, ENSGALG00010013461, ENSGALG00010029209, ENSGALG00010019062, ENSGALG00010029705, ENSGALG00010021228, ENSGALG00010017162, ENSGALG00010014676, ENSGALG00010014179, ENSGALG00010028675, ENSGALG00010020422, ENSGALG00010014000, ENSGALG00010013119, ENSGALG00010029693,…
Molecular Functions	GO:0035035~histone acetyltransferase binding	4	7.40483e-05	ENSGALG00010020374, ENSGALG00010014573, ENSGALG00010016647, ENSGALG00010013934
	GO:0044389~ubiquitin-like protein ligase binding	3	0.0024789	ENSGALG00010029696, ENSGALG00010014573, ENSGALG00010013934
	GO:0000977~RNA polymerase II regulatory region sequence-specific DNA binding	5	0.0152632	ENSGALG00010000445, ENSGALG00010028911, ENSGALG00010028675, ENSGALG00010024023, ENSGALG00010016647
	GO:0005515~protein binding	6	0.02255	ENSGALG00010018891, ENSGALG00010019919, ENSGALG00010008688, ENSGALG00010014474, ENSGALG00010014573, ENSGALG00010029705
	GO:0019901~protein kinase binding	6	0.0347673	ENSGALG00010024713, ENSGALG00010025353, ENSGALG00010014474, ENSGALG00010018309, ENSGALG00010015091, ENSGALG00010029705
	GO:0000981~RNA polymerase II transcription factor activity, sequence-specific DNA binding	11	0.0400382	ENSGALG00010000445, ENSGALG00010028911, ENSGALG00010014573, ENSGALG00010024023, ENSGALG00010014000, ENSGALG00010021471, ENSGALG00010016647, ENSGALG00010018726, ENSGALG00010015071, ENSGALG00010024282, ENSGALG00010013934
	GO:0000978~RNA polymerase II core promoter proximal region sequence-specific DNA binding	10	0.0815234	ENSGALG00010028669, ENSGALG00010014573, ENSGALG00010014000, ENSGALG00010021471, ENSGALG00010016647, ENSGALG00010018726, ENSGALG00010015071, ENSGALG00010017162, ENSGALG00010024282, ENSGALG00010013934
KEGG_Pathway	gga04912:GnRH signaling pathway	8	1.7273e-05	ENSGALG00010018891, ENSGALG00010025414, ENSGALG00010021027, ENSGALG00010008688, ENSGALG00010029209, ENSGALG00010016647, ENSGALG00010029705, ENSGALG00010007381
	gga04217:Necroptosis	5	0.0384784	ENSGALG00010021027, ENSGALG00010028535, ENSGALG00010013131, ENSGALG00010014000, ENSGALG00010013934
	gga04012:ErbB signaling pathway	4	0.0429706	ENSGALG00010008688, ENSGALG00010029209, ENSGALG00010029705, ENSGALG00010007381
	gga04010:MAPK signaling pathway	7	0.0462983	ENSGALG00010021027, ENSGALG00010029205, ENSGALG00010029206, ENSGALG00010029209, ENSGALG00010029705, ENSGALG00010024492, ENSGALG00010007381
	gga03460:Fanconi anemia pathway	3	0.088306	ENSGALG00010024722, ENSGALG00010023778, ENSGALG00010020422

## Sheet: AZD
Category	Term	The number of gene	PValue	Genes
Biological Processes	GO:0048147~negative regulation of fibroblast proliferation	3	0.0116758	ENSGALG00010003261, ENSGALG00010029278, ENSGALG00010017467
	GO:0045664~regulation of neuron differentiation	3	0.0116758	ENSGALG00010020046, ENSGALG00010018309, ENSGALG00010024492
	GO:0008585~female gonad development	3	0.0138722	ENSGALG00010017467, ENSGALG00010014310, ENSGALG00010024023
	GO:0050680~negative regulation of epithelial cell proliferation	3	0.0214217	ENSGALG00010003261, ENSGALG00010021385, ENSGALG00010017467
	GO:0035335~peptidyl-tyrosine dephosphorylation	2	0.0452605	ENSGALG00010014474, ENSGALG00010027285
	GO:1902459~positive regulation of stem cell population maintenance	2	0.0452605	ENSGALG00010024709, ENSGALG00010021471
	GO:0006357~regulation of transcription from RNA polymerase II promoter	14	0.0489645	ENSGALG00010019036, ENSGALG00010028669, ENSGALG00010028911, ENSGALG00010024729, ENSGALG00010014573, ENSGALG00010024709, ENSGALG00010017162, ENSGALG00010021978, ENSGALG00010029278, ENSGALG00010028675, ENSGALG00010024023, ENSGALG00010021471, ENSGALG00010018726, ENSGALG00010024282
	GO:0038180~nerve growth factor signaling pathway	2	0.0598919	ENSGALG00010020046, ENSGALG00010024492
	GO:0060390~regulation of SMAD protein import into nucleus	2	0.0598919	ENSGALG00010021385, ENSGALG00010016896
	GO:0050732~negative regulation of peptidyl-tyrosine phosphorylation	2	0.0743014	ENSGALG00010017467, ENSGALG00010024492
	GO:0045670~regulation of osteoclast differentiation	2	0.0743014	ENSGALG00010018233, ENSGALG00010014573
	GO:0090501~RNA phosphodiester bond hydrolysis	2	0.0743014	ENSGALG00010008443, ENSGALG00010011433
	GO:0021675~nerve development	2	0.0743014	ENSGALG00010020046, ENSGALG00010024492
	GO:0030308~negative regulation of cell growth	3	0.0902967	ENSGALG00010024761, ENSGALG00010017467, ENSGALG00010020231
	GO:0007613~memory	3	0.0902967	ENSGALG00010020046, ENSGALG00010013461, ENSGALG00010024492
Cellular Components	GO:0005576~extracellular region	12	0.00603569	ENSGALG00010008443, ENSGALG00010011433, ENSGALG00010005470, ENSGALG00010021890, ENSGALG00010021385, ENSGALG00010014389, ENSGALG00010020231, ENSGALG00010020046, ENSGALG00010012719, ENSGALG00010019801, ENSGALG00010026906, ENSGALG00010024492
	GO:0030424~axon	7	0.00649234	ENSGALG00010001616, ENSGALG00010005470, ENSGALG00010018973, ENSGALG00010020046, ENSGALG00010018309, ENSGALG00010027285, ENSGALG00010024492
	GO:0016324~apical plasma membrane	5	0.037118	ENSGALG00010026950, ENSGALG00010022174, ENSGALG00010020392, ENSGALG00010015091, ENSGALG00010014272
	GO:0005581~collagen trimer	3	0.0450653	ENSGALG00010014389, ENSGALG00010012719, ENSGALG00010014310
	GO:0005634~nucleus	34	0.046016	ENSGALG00010018233, ENSGALG00010021027, ENSGALG00010028911, ENSGALG00010020374, ENSGALG00010019302, ENSGALG00010014573, ENSGALG00010013461, ENSGALG00010001577, ENSGALG00010019062, ENSGALG00010029705, ENSGALG00010021228, ENSGALG00010014272, ENSGALG00010017162, ENSGALG00010014676, ENSGALG00010014179, ENSGALG00010028675, ENSGALG00010019036, ENSGALG00010021890, ENSGALG00010019337, ENSGALG00010020046,…
	GO:0008021~synaptic vesicle	3	0.0767796	ENSGALG00010020377, ENSGALG00010020046, ENSGALG00010024492
	GO:0005615~extracellular space	13	0.0793142	ENSGALG00010021385, ENSGALG00010017467, ENSGALG00010020231, ENSGALG00010028700, ENSGALG00010021387, ENSGALG00010020046, ENSGALG00010014310, ENSGALG00010013461, ENSGALG00010008157, ENSGALG00010005470, ENSGALG00010014389, ENSGALG00010012719, ENSGALG00010024492
	GO:0005779~integral component of peroxisomal membrane	2	0.085817	ENSGALG00010003261, ENSGALG00010019087
Molecular Functions	GO:0005515~protein binding	6	0.0382753	ENSGALG00010019036, ENSGALG00010019919, ENSGALG00010014474, ENSGALG00010014573, ENSGALG00010022174, ENSGALG00010029705
	GO:0005163~nerve growth factor receptor binding	2	0.0447491	ENSGALG00010020046, ENSGALG00010024492
	GO:0019901~protein kinase binding	6	0.0576739	ENSGALG00010025353, ENSGALG00010024729, ENSGALG00010014474, ENSGALG00010018309, ENSGALG00010015091, ENSGALG00010029705
	GO:0004540~ribonuclease activity	2	0.0734746	ENSGALG00010008443, ENSGALG00010011433
	GO:0044389~ubiquitin-like protein ligase binding	2	0.087515	ENSGALG00010029696, ENSGALG00010014573
	GO:0004197~cysteine-type endopeptidase activity	3	0.0931804	ENSGALG00010008157, ENSGALG00010017467, ENSGALG00010019302
	GO:0000977~RNA polymerase II regulatory region sequence-specific DNA binding	4	0.098246	ENSGALG00010028911, ENSGALG00010024729, ENSGALG00010028675, ENSGALG00010024023
KEGG_Pathway	gga00564:Glycerophospholipid metabolism	4	0.0564256	ENSGALG00010021027, ENSGALG00010020362, ENSGALG00010018071, ENSGALG00010015193
	gga04142:Lysosome	4	0.0997094	ENSGALG00010008157, ENSGALG00010029700, ENSGALG00010008426, ENSGALG00010015109

[truncated: 3 more sheets: ZAH, MHD, LR-IR]
